# Supplementary material for: Comparative Genomics of Rumen Butyrivibrio spp. Uncovers a Continuum of Polysaccharide-Degrading Capabilities
Source: Appl Environ Microbiol. 2019 Dec 13;86(1):e01993-19. doi: 10.1128/AEM.01993-19 (PMC6912079; doi:10.1128/AEM.01993-19)
Supplement: Supplemental file 2 [file AEM.01993-19-sd002.xlsx]

## Sheet: phenotype data
Phenotypic, taxonomic and genomic properties of Butyrivibrio strains.
Species	Strain	Growth and morphological characteristics											Taxonomic assignments based on 16S rRNA gene sequences				Genomic properties based on PFGE
		Culture observations			Colony observations								Origin	Top BLASTN match to an type strain			Estimated sizes of replicons from undigested genomic DNAs (Kb)					Estimated genome sizes (Kb)
		Morphological description	Gram Stain	Motility	Form	Elevation	Margin	Size (mm)	Colour	Surface	Opacity	Texture		Genus species	Strain	Identity match (%)	Chromosome	Extrachromosomal elements				ApaI digest	I-CeuI digest
Cluster 3	MD2001	short rods in chains & clumps	-	-	filamentous	convex	filamentous	10	white	smooth	opaque	butyrous	Bovine rumen	Butyrivibrio fibrisolvens	D1	99	1309	522	415	391		4640	4364
	AB2020	clumping straight rods in chains	-	-	circular	convex	entire	3	white	smooth	opaque	butyrous	Bovine rumen	Butyrivibrio fibrisolvens	D1	99	934	328				4803	5144
	FE2007	small rods in chains	-	-	circular	convex	entire	2	white	smooth	opaque	butyrous	Bovine rumen	Butyrivibrio fibrisolvens	D1	98	996	268				4659	5153
	ND3005	small rods in chains	-	-	circular	convex	entire	1	white	smooth	opaque	butyrous	Bovine rumen	Butyrivibrio fibrisolvens	D1	98	1046	264	234			4715	4582
	YRB2005	small rods in chains	-	-	circular	convex	entire	3	white	smooth	opaque	butyrous	Bovine rumen	Butyrivibrio fibrisolvens	D1	98	934	339				4879	4758
	WTE3004	straight rods in chains	-	-	circular	convex	entire	3	white	smooth	opaque	butyrous	Bovine rumen	Butyrivibrio fibrisolvens	D1	98	764	349				N/A	4610
	MC2013	short rods in chains	-	+	irregular	umbonate	undulate	2	white	rough	opaque	butyrous	Bovine rumen	Butyrivibrio fibrisolvens	D1	96	N/A	N/A				N/A	N/A
	NC3005	very long large rods in chains	-	-	irregular	umbonate	undulate	1	white	rough	opaque	butyrous	Bovine rumen	Butyrivibrio fibrisolvens	D1	93	N/A	N/A				3523	3899
Cluster 2	XPD2002	short rods	-	-	circular	convex	entire	2	white	smooth	opaque	butyrous	Bovine rumen	Butyrivibrio hungatei	JK615	96	1721	869				4304	4414
	AE3006	thick short rods in chains	-	-	circular	convex	entire	1	white	smooth	opaque	butyrous	Bovine rumen	Butyrivibrio proteoclasticus	B316	96	N/A	99				4547	4266
	MB2005	short rods	-	-	circular	convex	entire	1	white	smooth	opaque	butyrous	Bovine rumen	Butyrivibrio proteoclasticus	B316	96	869	139				4556	5354
	AC2005	short round rods	-	-	circular	convex	entire	1	white	smooth	opaque	viscous	Bovine rumen	Butyrivibrio proteoclasticus	B316	96	932	507	327	285	107	5320	5652
	LC3010	short rods in clumps	-	-	circular	convex	entire	3	white	smooth	opaque	butyrous	Bovine rumen	Butyrivibrio hungatei	JK615	95	1070	407	338	105		N/A	4385
	FB3011	short rods in clumps	-	-	circular	convex	entire	2	white	smooth	opaque	butyrous	Bovine rumen	Butyrivibrio proteoclasticus	B316	96	N/A	N/A				N/A	N/A
	FC2001	short rods in clumps	-	+	circular	convex	entire	6	white	smooth	opaque	butyrous	Bovine rumen	Butyrivibrio hungatei	JK615	97	992	N/A				4699	4522
	WCD3002	curved rods	-	-	circular	convex	entire	1	white	smooth	opaque	butyrous	Bovine rumen	Butyrivibrio proteoclasticus	B316	96	731	N/A				N/A	N/A
	VCD2006	short rods	-	-	circular	convex	entire	2	white	smooth	opaque	butyrous	Bovine rumen	Butyrivibrio hungatei	JK615	97	2639	356				5112	4774
	AD3002	thick short rods	-	-	circular	convex	entire	1	white	smooth	opaque	butyrous	Bovine rumen	Butyrivibrio hungatei	JK615	96	817	370				4421	4634
	WCD2001	thick short rods	-	-	circular	convex	entire	10	white	smooth	opaque	butyrous	Bovine rumen	Butyrivibrio hungatei	JK615	96	976	411				N/A	4298
	AE3004	short rods in small chains	-	-	circular	convex	entire	2	white	smooth	opaque	butyrous	Bovine rumen	Butyrivibrio proteoclasticus	B316	95	847	433	350			4806	4895
Cluster 1	VCB2006	short rods in chains	-	-	circular	convex	entire	1	white	smooth	opaque	butyrous	Bovine rumen	Butyrivibrio hungatei	JK615	97	898	287	179			3972	4139
	AE2015	long rods in chains	-	-	circular	convex	entire	3	white	smooth	opaque	butyrous	Bovine rumen	Butyrivibrio proteoclasticus	B316	96	3365	N/A				3756	3906
	XBB1001	short rods in chains & clumps	-	-	circular	convex	entire	3	white	smooth	opaque	butyrous	Bovine rumen	Butyrivibrio proteoclasticus	B316	98	1158	390	165			4135	N/A
	XPD2006	rods in chains	-	-	circular	convex	entire	3	white	smooth	opaque	butyrous	Bovine rumen	Butyrivibrio hungatei	JK615	97	1201	329				3840	3632
	VCB2001 *	short rods in chains	-	-	circular	convex	entire	3	white	smooth	opaque	butyrous	Bovine rumen	Butyrivibrio proteoclasticus	B316	96	1016	N/A				3589	3445
	FCS006	small rods in pairs	-	-	circular	convex	entire	1	white	smooth	opaque	butyrous	Bovine rumen	Butyrivibrio hungatei	JK615	96	1081	329				3862	3906
	NC2007	clumps of rods	-	-	circular	convex	entire	2	white	smooth	opaque	butyrous	Bovine rumen	Butyrivibrio proteoclasticus	B316	96	1108	311	151			3551	4140
	AE3009	short rods in clusters	-	-	irregular	umbonate	undulate	1	white	rough	opaque	butyrous	Bovine rumen	Butyrivibrio hungatei	JK615	96	N/A	N/A				N/A	N/A
	FCS014 *	small rods in clumps	-	-	circular	convex	entire	1	white	smooth	opaque	butyrous	Bovine rumen	Butyrivibrio proteoclasticus	B316	97	N/A	N/A				N/A	N/A
	AE2032 *	chains of short rods	-	-	circular	convex	entire	0.5	white	smooth	opaque	butyrous	Bovine rumen	Butyrivibrio proteoclasticus	B316	95	1644	548				4499	4566
Controls	B316	slightly curved rods in chains	-	-	circular	convex	entire	3	white	smooth	opaque	butyrous
	23	short rods in chains	-	-	circular	convex	entire	3	white	smooth	opaque	butyrous
	2B	cocci	+	-	circular	convex	entire	3	white	smooth	opaque	butyrous
* indicates slow growing cultures. Butyrivibrio proteoclasticus B316, Prevotella ruminicola 23 [88] and Streptococcus bovis 2B [89] cultures were used as controls.

## Sheet: carbon source utilisation
Carbon source utilisation of Butyrivibrio strains.
Substrate		Chemical Structre	Cluster 3								Cluster 2											Cluster 1
			MD2001	AB2020	FE2007	ND3005	YRB2005	WTE3004	MC2013	NC3005	XPD2002	AE3006	MB2005	AC2005	LC3010	FC2001	WCD3002	VCD2006	AD3002	WCD2001	AE3004	VCB2006	AE2015	XBB1001	XPD2006	FB3011	VCB2001a	FCS006	NC2007	AE3009	FCS014a	AE2032a
Controls		Positive Control	+	+	+	+	+	+	-	+	+	-	-	+	+	+	-	+	+	+	+	+	+	++	+	+	+	+	+	-	-	-
		Innoculation Control	-	-	-	-	-	-	-	-	-	-	-	-	-	-	-	-	-	-	-	-	-	-	-	-	-	-	-	-	-	-
		Uninnoculated Media	-	-	-	-	-	-	-	-	-	-	-	-	-	-	-	-	-	-	-	-	-	-	-	-	-	-	-	-	-	-
Monosaccharides	Arabinose		-	-	-	-	-	-	-	-	-	-	-	-	-	-	-	-	-	-	-	-	-	-	+	-	-	-	-	-	-	-
	Fructose		+	-	-	+	-	+	++	+	+	+	++	++	++	++	+	++	++	++	+	-	+	-	-	+	-	-	-	-	-	-
	Galactose		+	+	+	+	+	+	+	+	+	+	++	+	+	+	-	++	+	+	+	+	+	+	+	+	-	-	+	+	-	-
	Glucose		++	++	++	++	++	++	+	++	++	+	++	++	++	++	++	++	++	++	++	+	++	+	+	++	+	+	+	+	-	-
	Mannose		-	-	-	-	-	-	-	-	-	-	-	-	-	-	-	-	-	-	-	-	-	-	-	-	-	-	-	-	-	-
	Rhamnose		-	-	-	-	-	-	-	-	-	-	-	-	-	-	-	-	-	-	-	-	-	-	-	-	-	-	-	-	-	-
	Ribose		+	++	-	-	++	++	++	++	++	-	-	++	++	++	-	++	+	++	++	+	+	-	-	++	-	+	-	+	-	-
	Xylose		+	+	-	-	+	+	-	+	+	+	++	+	+	+	+	+	+	+	++	-	+	-	-	-	-	-	-	-	-	-
Disaccharides	Cellobiose		++	++	++	++	+	++	-	-	++	+	-	+	++	++	-	++	++	++	++	-	++	-	-	++	+	-	-	-	-	-
	Lactose		+	++	++	++	++	++	++	-	++	++	-	++	++	++	-	++	++	++	++	-	-	-	-	++	-	-	+	-	-	-
	Maltose		-	-	-	-	-	-	-	-	-	-	-	-	-	-	-	-	-	-	-	-	-	-	-	-	-	-	-	-	-	-
	Melibiose		-	-	-	-	-	-	-	-	-	-	-	-	-	-	-	-	-	-	-	-	-	-	-	-	-	+	-	-	+	-
	Sucrose		-	+	-	-	-	+	+	-	+	+	+	+	+	+	-	++	+	+	-	+	+	+	+	+	+	+	+	+	-	-
Trisaccharides	Melezitose		++	++	++	+	++	++	+	++	++	+	++	++	++	++	++	++	++	++	++	-	++	++	+	+	+	+	+	+	+	-
	Raffinose		-	++	-	-	+	++	+	-	-	-	-	-	++	-	-	-	-	+	++	-	-	-	+	++	+	+	+	+	-	-
	Trehalose		+	+	-	-	+	+	+	+	+	+	+	+	+	+	+	++	+	+	+	-	+	-	+	+	-	+	-	-	-	-
Sugar Alcohols	Glycerol		++	++	+	+	++	+	+	+	-	+	++	+	++	+	+	++	+	+	-	+	+	+	+	+	-	+	+	-	-	-
	myo-Inositol		+	+	+	+	+	+	+	+	+	+	++	+	+	+	+	+	+	++	+	+	+	+	+	+	-	+	+	+	-	-
	Mannitol		+	+	+	+	+	++	+	+	+	+	+	+	++	+	+	+	-	+	++	+	+	+	+	+	+	+	+	+	-	-
	Sorbitol		+	++	++	++	++	++	+	++	++	+	++	++	++	++	++	++	++	++	++	+	++	+	+	+	+	+	+	+	-	-
	Xylitol		-	-	-	-	-	-	-	-	-	-	+	-	-	-	-	-	-	-	-	-	-	-	-	-	-	-	-	-	-	-
Glycosides	Amygdalin		-	-	-	-	-	-	-	-	-	-	-	-	-	-	-	-	-	-	-	-	-	-	-	-	-	-	-	-	-	-
	Esculin		-	++	-	-	++	-	-	-	-	-	-	-	++	-	-	-	-	-	++	-	-	-	-	-	-	-	-	+	-	-
	Rutin		-	-	-	-	-	-	-	-	-	-	-	-	-	-	-	-	-	-	-	-	-	-	-	-	-	-	-	-	-	-
	Salicin		-	-	-	-	-	-	-	-	-	-	-	-	-	-	-	-	-	-	-	-	-	-	-	-	-	-	-	-	-	-
∆OD600nm readings of 0.5-1.0 were scored as ++, 0.2-0.5 scored as +, and 0-0.2 scored as -. aindicates slow growing cultures.

## Sheet: end product analysis
End product analysis of Butyrivibrio strains.
Species	Strain	End Product (mM)a
		Ethanol	Lactateb	Formate	Acetate	Propionate	n-Butyrate	Succinate	iso-valeric
Cluster 3	MD2001	1.2	5.7	6.5	4.4	1	3.6	0.1	0
	AB2020	1.8	5.5	15.3	6.2	1.1	8.3	0	0
	FE2007	1.4	1.1	8.6	4.5	1	4.1	0	0
	ND3005	1.4	1.6	14.3	5.9	1.1	7.5	0	0
	YRB2005	0.8	8.6	9.5	4.7	1	5.3	0	0
	WTE3004	0.8	11	7.8	4.5	1	4.7	0	0
	MC2013	0	0.2	1.2	3	1.1	1.9	0	0
	NC3005	1	0.3	6	4.5	1.1	2.4	0.1	0
Cluster 2	XPD2002	1.5	2.7	14.3	5.3	1.1	7.2	0	0
	AE3006	1.5	0.2	10.6	3.5	1.1	6.3	0	0
	MB2005	1.4	0.3	14.2	4.6	1.2	7.7	0	0
	AC2005	1.2	8.9	9.2	4.1	1.1	5.9	0.1	0
	LC3010	1	4.8	7.7	3	1.1	4.1	0	0
	FB3011	1.3	0.9	5.3	5.8	3.4	2.8	0.4	0
	FC2001	0.9	3.2	15	5.9	1.4	9.4	0.1	0
	WCD3002	0.9	0.3	6.4	3.9	1.1	3	0	0
	VCD2006	0.4	0.2	1	2.2	0.7	1	0.1	0
	AD3002	0.9	2.2	14.1	4.4	1.2	10.4	0	0
	WCD2001	1.1	2.3	12.9	4.8	1.2	10.7	0	0
	AE3004	1.4	0.2	19.6	5.5	1.2	10.4	0.1	0
Cluster 1	VCB2006	1	2.3	13.3	5.2	1.2	6.7	0.1	0
	AE2015	1.3	10.5	14.1	5.8	1.2	7	0.1	0
	XBB1001	0.8	0.3	21	7	1.2	10.5	0.1	0
	XPD2006	0.7	2.5	8.9	3	1.1	4.7	0.1	0
	VCB2001c	0.9	0.8	5.3	3.2	1.1	3.3	0.1	0
	FCS006	1.1	0.2	6.7	3.6	1.1	4.2	0	0
	NC2007	1.4	0.3	5.4	3.6	1.2	3.7	0.1	0
	AE3009	1.4	3.5	19.2	6.8	1.2	9.1	0.1	0
	AE2032c	0	5.5	0	0	0	0	0.1	0
	FCS014c	0	4	0	0	0	0	0.1	0
aEnd products are expressed as the average VFA concentrations (mM) of triplicate cultures grown on cellobiose with background VFAs in media controls subtracted. bOnly L-lactate detected. cindicates slow growing cultures.

## Sheet: insoluble substrate growth
End product analysis of Butyrivibrio strains grown on insoluble carbon sources.
Species	Strain	Insoluble substrates
		Cellulose	Dextrin	Inulin	Starch	Pectin	Xylan	Cellobiose
Cluster 3	MD2001	0	0.310545	4.01607	0	9.9841	5.44377	3.17154
	AB2020	0	0	4.82848	0	8.42477	4.88485	6.03326
	FE2007	0	1.08223	3.36087	0	6.81636	2.76556	3.10302
	ND3005	0	0	3.45744	0	6.9215	2.24432	5.59748
	YRB2005	0	0	2.70516	0	0	2.51172	5.6769
	WTE3004	0	1.16703	2.378	0	8.93514	1.54354	4.5031
	MC2013	0	7.18874	0	2.36763	0	0	1.68323
	NC3005	0	0	2.66816	0	0	2.27216	4.42111
Cluster 2	XPD2002	0	5.22825	1.95542	3.71953	0	1.63859	1.78223
	AE3006	0	3.31077	2.17588	2.37583	0	0	3.75498
	MB2005	0	0	0	0	0	0	5.05347
	AC2005	0	0	0	0	0	0	3.42526
	LC3010	0	0	0	0	0	0	2.09055
	FC2001	0	0	0	0	0	0	4.40255
	WCD3002	0	4.11888	3.2223	0	0	0	4.84728
	VCD2006	0	5.56841	2.66844	1.52209	0	3.58688	5.67957
	AD3002	0	1.83956	1.72512	0	0	1.31506	7.74643
	WCD2001	0	0	2.51203	0	0	1.30473	7.96289
	AE3004	0	0.658271	1.90894	2.16629	0	2.30559	7.06885
Cluster 1	VCB2006	0	2.67881	0.736156	2.29604	5.06223	0.881965	4.91747
	AE2015	0	2.71063	1.48383	0	0	0	4.90163
	FB3011	0	0	0	0	0.844004	0	4.18813
	XBB1001	0	5.26228	2.32901	1.50797	4.94786	1.46759	5.39101
	XPD2006	0	0	0	0.671717	2.53187	1.48309	4.88053
	VCB2001	0	2.84362	0	1.88633	3.13905	1.93147	3.12699
	FCS006	0	0	0	0	0.109982	0	0
	NC2007	0	1.57899	0	0.222773	0	0	1.07883
	AE3009	0	3.981	0.514567	5.88671	9.76217	3.84195	7.80093
	FCS014	0	0	0	0	0	0	0.00398569
	AE2032	0	0	0	0	0	0	0.443955
Controls	B316	0	6.45947	3.28394	3.0257	7.81676	3.77909	5.51199
	MB2003	0	0	1.12573	0	0	0	7.1187
	MA3014	0	1.97255	0	4.73619	0	1.18289	2.38832
End products are expressed as the average of the total VFA concentrations (mM) of two duplicate cultures with background inoculum and insoluble substrate VFAs in media controls subtracted.

## Sheet: genome data
Genome annotation features of Butyrivibrio and Pseudobutyrivibrio genomes.
Species Group	Genome #	Strain	Genus/Species	Family/Order	Phylum	Origin	Hungate #	Taxon_oid	Sequencing Technology	GOLD ID	Assembly Method	Sequencing Depth (fold coverage)	CheckM Completeness (%)	Genome Size (bp)	Scaffold Count	Gene Count	CDS Count	Coding Base Count %	G+C (%)	tRNA Count	COG Count	COG (%)	KO Count	KO (%)	Pfam Count	Pfam (%)	TIGRfam Count	TIGRfam (%)	Enzyme Count	Enzyme (%)	Signal Peptide (SP) Count A	SP (%) A	Transmembrane (TM) Count B	TM (%) B	With Function Prediction %
Cluster 3	1	MD2001	Butyrivibrio fibrisolvens	Lachnospiraceae	Firmicutes	Cow rumen/NZ	HUN051	2524614878	Illumina HiSeq 2000	Gp0024723	ALLPATHS/Velvet	293.193	100	4738960	66	4022	3934	86.34	40	61	2304	57	1666	41.42	3041	76	965	24	791	20	281	7	1128	28	72.75
	2	AB2020	Butyrivibrio fibrisolvens	Lachnospiraceae	Firmicutes	Cow rumen/NZ	HUN052	2524614871	Illumina HiSeq 2000	Gp0025891	ALLPATHS/Velvet	352.483	100	4735565	170	4107	4021	85.96	40	56	2301	56	1702	41.44	3065	75	996	24	806	20	270	7	1098	27	71.56
	3	FE2007	Butyrivibrio fibrisolvens	Lachnospiraceae	Firmicutes	Cow rumen/NZ	HUN053	2524614707	Illumina HiSeq 2000	Gp0024605	ALLPATHS/Velvet	597.937	99.58	4315442	65	3732	3652	86.4	40	62	2112	57	1546	41.43	2780	74	940	25	759	20	243	7	1013	27	71.22
	4	ND3005	Butyrivibrio fibrisolvens	Lachnospiraceae	Firmicutes	Cow rumen/NZ	HUN054	2524614875	Illumina HiSeq 2000	Gp0025890	ALLPATHS/Velvet	369.721	99.16	4461744	160	3862	3793	85.88	39	51	2089	54	1562	40.45	2796	72	945	24	757	20	249	6	1042	27	69.68
	5	YRB2005	Butyrivibrio fibrisolvens	Lachnospiraceae	Firmicutes	Cow rumen/NZ	HUN055	2524614708	Illumina HiSeq 2000	Gp0026002	ALLPATHS/Velvet	226.998	99.58	4651802	81	3997	3906	86.37	40	56	2278	57	1675	41.91	2995	75	981	25	789	20	262	7	1100	28	72.03
	6	WTE3004	Butyrivibrio fibrisolvens	Lachnospiraceae	Firmicutes	Cow rumen/NZ	HUN056	2524614709	Illumina HiSeq 2000	Gp0024604	ALLPATHS/Velvet	450.155	99.58	4665426	87	4000	3897	86.19	40	62	2310	58	1682	42.05	3025	76	982	25	785	20	276	7	1084	27	72.4
	7	MC2013	Butyrivibrio sp.	Lachnospiraceae	Firmicutes	Cow rumen/NZ	HUN057	2524614713	Illumina HiSeq 2000	Gp0024692	ALLPATHS/Velvet	575.231	99.58	3813073	48	3274	3180	89.74	44	62	1938	59	1422	43.43	2534	77	863	26	676	21	218	7	845	26	74.28
	8	NC3005	Butyrivibrio sp.	Lachnospiraceae	Firmicutes	Cow rumen/NZ	HUN058	2524614714	Illumina HiSeq 2000	Gp0024691	ALLPATHS/Velvet	340.001	99.58	3871453	93	3415	3326	87.86	36	56	1998	59	1514	44.33	2621	77	893	26	709	21	188	6	890	26	73.06
Cluster 2	9	AE3006	Butyrivibrio sp.	Lachnospiraceae	Firmicutes	Cow rumen/NZ	HUN067	2524614688	Illumina HiSeq 2000	Gp0025921	ALLPATHS/Velvet	403.303	99.58	4147770	41	3657	3582	90.59	41	45	2172	59	1596	43.64	2898	79	951	26	743	20	288	8	1002	27	75.75
	10	MB2005	Butyrivibrio sp.	Lachnospiraceae	Firmicutes	Cow rumen/NZ	HUN068	2524614687	Illumina HiSeq 2000	Gp0025673	ALLPATHS/Velvet	421.942	99.58	4178539	42	3694	3630	90.38	41	41	2171	59	1572	42.56	2923	79	957	26	751	20	278	8	1009	27	75.15
	11	WCD3002	Butyrivibrio sp.	Lachnospiraceae	Firmicutes	Cow rumen/NZ	HUN073	2524614692	Illumina HiSeq 2000	Gp0025671	ALLPATHS/Velvet	549.159	99.58	4254596	50	3762	3692	90.44	41	47	2166	58	1585	42.13	2930	78	939	25	728	19	306	8	1037	28	74.51
	12	AD3002	Butyrivibrio sp.	Lachnospiraceae	Firmicutes	Cow rumen/NZ	HUN075	2524614690	Illumina HiSeq 2000	Gp0025720	ALLPATHS/Velvet	288.816	99.58	4316529	73	3946	3874	90.29	42	56	2196	56	1580	40.05	2990	76	956	24	724	18	366	9	1132	29	72.33
	13	WCD2001	Butyrivibrio sp.	Lachnospiraceae	Firmicutes	Cow rumen/NZ	HUN076	2524614719	Illumina HiSeq 2000	Gp0024573	ALLPATHS/Velvet	551.069	99.58	4276742	59	3900	3833	90.45	42	47	2200	56	1587	40.69	2952	76	958	25	730	19	366	9	1138	29	72.62
	14	VCD2006	Butyrivibrio sp.	Lachnospiraceae	Firmicutes	Cow rumen/NZ	HUN074	2524614691	Illumina HiSeq 2000	Gp0025997	ALLPATHS/Velvet	380.995	99.58	4705279	66	4111	4018	88.94	41	66	2328	57	1660	40.38	3173	77	1004	24	753	18	350	9	1171	28	73.41
	15	AE3004	Butyrivibrio sp.	Lachnospiraceae	Firmicutes	Cow rumen/NZ	HUN077	2562617011	Illumina HiSeq 2000, PacBio RS	Gp0036580	HGAP v. 2.0.1	437.485	99.58	4470907	6	4049	3965	89.66	40	56	2239	55	1619	39.99	3048	75	978	24	750	19	308	8	1108	27	71.94
	16	LC3010	Butyrivibrio sp.	Lachnospiraceae	Firmicutes	Cow rumen/NZ	HUN070	2524614693	Illumina HiSeq 2000	Gp0024603	ALLPATHS/Velvet	675.128	99.58	4588273	66	4095	4004	88.38	40	65	2277	56	1647	40.22	3076	75	949	23	752	18	317	8	1144	28	72.31
	17	WCE2006b	Butyrivibrio sp.	Lachnospiraceae	Firmicutes	Cow rumen/NZ	HUN191	2561511091	Illumina HiSeq 2000, 2500	Gp0047467	vpAllpaths v. r46652	558.717	99.58	4528646	94	4001	3917	88.02	39	60	2278	57	1623	40.56	3030	76	933	23	742	19	215	5	1117	28	72.46
	18	AC2005	Butyrivibrio sp.	Lachnospiraceae	Firmicutes	Cow rumen/NZ	HUN069	2524614694	Illumina HiSeq 2000	Gp0025885	ALLPATHS/Velvet	564.454	99.58	5126371	74	4764	4681	88.55	40	64	2494	52	1782	37.41	3456	73	1040	22	806	17	373	8	1275	27	68.62
	19	FC2001	Butyrivibrio sp.	Lachnospiraceae	Firmicutes	Cow rumen/NZ	HUN072	2524614881	Illumina HiSeq 2000	Gp0025884	ALLPATHS/Velvet	431.491	99.58	4575583	39	4156	4082	89.75	42	45	1723	41	1664	40.04	3143	76	993	24	766	18	383	9	1225	29	71.75
	20	XPD2002	Butyrivibrio sp.	Lachnospiraceae	Firmicutes	Cow rumen/NZ	HUN066	2524614695	Illumina HiSeq 2000	Gp0025998	ALLPATHS/Velvet	163.412	99.58	4442963	47	4047	3957	89.59	42	61	2289	57	1612	39.83	3050	75	975	24	752	19	373	9	1168	29	71.95
	21	NC2002b	Butyrivibrio sp.	Lachnospiraceae	Firmicutes	Cow rumen/NZ	HUN145	2561511226	Illumina HiSeq 2000, 2500	Gp0047466	vpAllpaths v. r46652	612.471	99.58	3407272	8	3031	2971	90.76	40	45	1839	61	1382	45.6	2364	78	854	28	665	22	137	5	823	27	74.17
Cluster 1	22	NK4A153b	Butyrivibrio hungatei	Lachnospiraceae	Firmicutes	Sheep rumen/NZ	HUN004	2524614697	Illumina HiSeq 2000	Gp0024636	ALLPATHS/Velvet	481.335	99.57	3372542	31	3164	3072	90.22	41	50	1875	59	1375	43.46	2395	76	875	28	675	21	235	7	872	28	72.76
	23	AE2005b	Butyrivibrio sp.	Lachnospiraceae	Firmicutes	Cow rumen/NZ	HUN042	2563366722	Illumina HiSeq 2000, 2500	Gp0036556	HGAP v2.0.0	734.565	99.57	3712078	41	3471	3384	89.97	41	48	1944	56	1407	40.55	2537	73	901	26	677	20	266	8	969	28	70.44
	24	AE3003b	Butyrivibrio sp.	Lachnospiraceae	Firmicutes	Cow rumen/NZ	HUN049	2563367225	Illumina HiSeq 2000, 2500	Gp0036576	HGAP v. 2.0.1	461.814	99.57	3464030	1	3254	3160	90.21	41	55	1880	58	1392	42.78	2437	75	873	27	674	21	243	7	892	27	72.25
	25	LB2008b	Butyrivibrio sp.	Lachnospiraceae	Firmicutes	Cow rumen/NZ	HUN123	2556921619	Illumina HiSeq 2000, 2500	Gp0036685	vpAllpaths v. r46652	375.876	99.43	3718842	30	3490	3415	89.69	41	55	1978	57	1464	41.95	2569	74	905	26	696	20	260	7	995	29	70.54
	26	MB2003a,b	Butyrivibrio hungatei	Lachnospiraceae	Firmicutes	Cow rumen/NZ	NonHun27	2619618998	454 Pyrosequencing, Illumina MiSeq	Gp0115331	Newbler v. 2.3	234	100	3386314	4	3087	3022	91.26	40	48	1842	60	1385	44.87	2353	76	858	28	685	22	148	5	881	29	72.79
	27	AE2015	Butyrivibrio sp.	Lachnospiraceae	Firmicutes	Cow rumen/NZ	HUN079	2524614870	Illumina HiSeq 2000	Gp0025962	ALLPATHS/Velvet	196.368	99.96	3711555	73	3275	3203	91.54	40	51	2022	62	1511	46.14	2560	78	885	27	711	22	214	7	918	28	74.69
	28	P6B7b	Butyrivibrio proteoclasticus	Lachnospiraceae	Firmicutes	Cow rumen/NZ	HUN181	2558860127	Illumina HiSeq 2000, 2500	Gp0047465	vpAllpaths v. r46652	376.797	99.96	3927843	53	3556	3487	90.07	42	48	1986	56	1479	41.59	2601	73	895	25	715	20	175	5	981	28	70.05
	29	B316a,b	Butyrivibrio proteoclasticus	Lachnospiraceae	Firmicutes	Cow rumen/NZ	NonHun28	648028012	454 Pyrosequencing	Gp0003213	Newbler v. 2.3		100	4404886	4	3879	3811	89.77	40	50	2075	53	1547	39.88	2789	72	945	24	783	20	269	7	1061	27	65.04
	30	FD2007b	Butyrivibrio proteoclasticus	Lachnospiraceae	Firmicutes	Cow rumen/NZ	HUN113	2558860139	Illumina HiSeq 2000	Gp0036667	vpAllpaths v. r46652	751.034	99.57	3880043	43	3342	3252	90.6	40	60	2001	60	1469	43.96	2604	78	914	27	728	22	242	7	919	28	75.1
	31	VCB2006	Butyrivibrio sp.	Lachnospiraceae	Firmicutes	Cow rumen/NZ	HUN078	2524614718	Illumina HiSeq 2000	Gp0025889	ALLPATHS/Velvet	863.872	99.96	3947728	40	3488	3402	91.18	41	54	2059	59	1487	42.63	2688	77	906	26	725	21	248	7	1002	29	73.8
	32	XBB1001	Butyrivibrio sp.	Lachnospiraceae	Firmicutes	Cow rumen/NZ	HUN080	2524614689	Illumina HiSeq 2000	Gp0024688	ALLPATHS/Velvet	408.194	99.96	3912001	39	3445	3351	89.88	41	57	2002	58	1495	43.4	2623	76	905	26	726	21	246	7	963	28	72.89
	33	AE3009	Butyrivibrio sp.	Lachnospiraceae	Firmicutes	Cow rumen/NZ	HUN065	2526164511	Illumina HiSeq 2000	Gp0025999	ALLPATHS/Velvet	357.574	99.96	4218197	103	3630	3521	90.72	44	63	2098	58	1541	42.45	2758	76	920	25	726	20	305	8	1000	28	72.62
	34	MC2021b	Butyrivibrio sp.	Lachnospiraceae	Firmicutes	Cow rumen/NZ	HUN136	2556921665	Illumina HiSeq 2000, 2500	Gp0036702	vpAllpaths v. r46652	354.641	99.96	4362523	32	3660	3569	91.49	44	65	2109	58	1534	41.91	2823	77	925	25	729	20	321	9	1034	28	73.93
	35	XPD2006	Butyrivibrio sp.	Lachnospiraceae	Firmicutes	Cow rumen/NZ	HUN059	2524614715	Illumina HiSeq 2000	Gp0026001	ALLPATHS/Velvet	551.69	99.57	3888106	31	3523	3456	92.9	43	48	2148	61	1583	44.93	2772	79	941	27	746	21	277	8	1041	30	75.08
	36	VCB2001	Butyrivibrio sp.	Lachnospiraceae	Firmicutes	Cow rumen/NZ	HUN060	2524614716	Illumina HiSeq 2000	Gp0026000	ALLPATHS/Velvet	287.66	99.57	4016637	43	3637	3564	92.28	44	53	2191	60	1593	43.8	2842	78	940	26	756	21	265	7	1020	28	74.54
	37	FCS006	Butyrivibrio sp.	Lachnospiraceae	Firmicutes	Cow rumen/NZ	HUN061	2526164524	Illumina HiSeq 2000	Gp0024690	ALLPATHS/Velvet	374.951	99.57	3795729	12	3339	3276	92.41	44	48	2111	63	1539	46.09	2645	79	935	28	736	22	257	8	1015	30	76.25
	38	NC2007	Butyrivibrio sp.	Lachnospiraceae	Firmicutes	Cow rumen/NZ	HUN062	2524614696	Illumina HiSeq 2000	Gp0024689	ALLPATHS/Velvet	684.341	99.57	4000398	54	3627	3562	91.98	44	46	2157	59	1576	43.45	2793	77	938	26	751	21	272	8	1046	29	73.53
	39	FCS014	Butyrivibrio sp.	Lachnospiraceae	Firmicutes	Cow rumen/NZ	HUN063	2545555868	Illumina HiSeq 2000, PacBio RS	Gp0036578	HGAP v2.0.0	368.544	99.21	4089922	22	3699	3592	90.72	46	72	2053	56	1662	44.93	2780	75	971	26	708	19	240	6	978	26	73.59
	40	AE2032	Butyrivibrio sp.	Lachnospiraceae	Firmicutes	Cow rumen/NZ	HUN064	2576861819	Illumina HiSeq 2000, 2500	Gp0036579	HGAP	462.692	97.98	3686941	6	3357	3253	92.22	43	52	1994	59	1462	43.55	2562	76	884	26	673	20	213	6	898	27	72.92
Pseudobutyrivibrio	41	MA3014a,b	Pseudobutyrivibrio xylanivorans	Lachnospiraceae	Firmicutes	Cow rumen/NZ	NonHun37	2619618999	454 Pyrosequencing, Illumina MiSeq	Gp0115764	Newbler v. 2.3	348	100	3553207	5	3216	3132	89.52	40	57	1879	58	1429	44.43	2491	78	864	27	716	22	153	5	804	25	73.85
	42	HUN009b	Pseudobutyrivibrio ruminis	Lachnospiraceae	Firmicutes	Cow rumen/NZ	HUN009	2561511221	Illumina HiSeq 2000, PacBio RS	Gp0036553	HGAP v. 2.0.1	497.176	99.36	2804489	2	2593	2522	91.97	39	52	1656	64	1310	50.52	2066	80	821	32	648	25	122	5	700	27	76.24
	43	CF1bb	Pseudobutyrivibrio ruminis	Lachnospiraceae	Firmicutes	Sheep caecum/USA	HUN033	2524614837	Illumina HiSeq 2000	Gp0026003	ALLPATHS/Velvet	405.581	99.28	3271126	16	2996	2939	92.14	40	43	1867	62	1472	49.13	2390	80	885	30	713	24	170	6	811	27	76.2
	44	AD2017b	Pseudobutyrivibrio ruminis	Lachnospiraceae	Firmicutes	Cow rumen/NZ	HUN046	2524614685	Illumina HiSeq 2000	Gp0025674	ALLPATHS/Velvet	295.426	99.52	2912101	21	2640	2577	91.67	38	47	1672	63	1297	49.13	2115	80	834	32	642	24	137	5	694	26	76.82
	45	LB2011b	Pseudobutyrivibrio sp.	Lachnospiraceae	Firmicutes	Cow rumen/NZ	HUN117	2562617197	Illumina HiSeq 2000, 2500	Gp0036682	vpAllpaths v. r46652	412.463	99.52	2807604	9	2624	2561	92.28	39	51	1712	65	1359	51.79	2110	80	847	32	666	25	120	5	708	27	77.17
	46	MD2005b	Pseudobutyrivibrio sp.	Lachnospiraceae	Firmicutes	Cow rumen/NZ	HUN148	2558860980	Illumina HiSeq 2000, 2500	Gp0047103	vpAllpaths v. r46652	520.279	99.52	3086437	26	2860	2743	90.32	38	66	1744	61	1362	47.62	2180	76	871	30	679	24	129	5	729	25	72.66
aindicates strains that have closed genomes and available at the start of the Hungate1000 project. The genomes of all other strains are in draft status. bAdditional strains included for pan-genome analyses.
																								+

## Sheet: Pairwise ANI-AF
ANI and AF analyses of Butyrivibrio and Pseudobutyrivibrio genomes.
			Cluster 3								Cluster 2													Cluster 1																			Pseudobutyrivibrio
			MD2001	AB2020	FE2007	ND3005	YRB2005	WTE3004	MC2013	NC3005	AE3006	MB2005	WCD3002	AD3002	WCD2001	VCD2006	AE3004	LC3010	WCE2006	AC2005	FC2001	XPD2002	NC2002	NK4A153	AE2005	AE3003	LB2008	MB2003	AE2015	P6B7	B316	FD2007	VCB2006	XBB1001	AE3009	MC2021	XPD2006	VCB2001	FCS006	NC2007	FCS014	AE2032	MA3014	HUN009	CF1b	AD2017	LB2011	MD2005
			AF
Cluster 3	MD2001	ANI		0.825	0.775	0.785	0.83	0.83	0.325	0.335	0.28	0.28	0.265	0.25	0.245	0.255	0.255	0.27	0.275	0.255	0.27	0.275	0.29	0.25	0.245	0.245	0.25	0.315	0.295	0.29	0.295	0.31	0.3	0.305	0.28	0.275	0.295	0.275	0.29	0.285	0.255	0.265	0.16	0.165	0.175	0.165	0.165	0.16
	AB2020		97.335		0.765	0.77	0.85	0.855	0.325	0.34	0.28	0.28	0.265	0.255	0.255	0.255	0.255	0.27	0.275	0.255	0.275	0.275	0.28	0.25	0.24	0.25	0.245	0.31	0.305	0.29	0.3	0.31	0.305	0.315	0.285	0.28	0.295	0.28	0.29	0.285	0.26	0.265	0.15	0.165	0.165	0.165	0.17	0.16
	FE2007		96.38	96.405		0.815	0.78	0.78	0.325	0.34	0.28	0.275	0.265	0.255	0.245	0.265	0.25	0.27	0.275	0.265	0.265	0.27	0.285	0.255	0.245	0.25	0.255	0.31	0.305	0.295	0.3	0.31	0.305	0.305	0.275	0.28	0.275	0.27	0.275	0.27	0.245	0.27	0.155	0.16	0.165	0.17	0.17	0.165
	ND3005		96.495	96.525	97.625		0.775	0.77	0.31	0.34	0.275	0.27	0.255	0.245	0.24	0.25	0.25	0.26	0.275	0.25	0.265	0.265	0.28	0.255	0.24	0.245	0.24	0.315	0.295	0.28	0.295	0.3	0.3	0.3	0.27	0.275	0.275	0.265	0.27	0.265	0.24	0.26	0.15	0.16	0.165	0.17	0.17	0.155
	YRB2005		97.025	97.73	96.555	96.725		0.9	0.325	0.355	0.285	0.28	0.265	0.25	0.25	0.265	0.25	0.27	0.275	0.255	0.275	0.275	0.28	0.255	0.245	0.25	0.245	0.31	0.295	0.285	0.295	0.31	0.3	0.3	0.285	0.28	0.295	0.28	0.29	0.28	0.26	0.265	0.15	0.165	0.17	0.165	0.165	0.16
	WTE3004		97.235	97.87	96.44	96.43	98.34		0.315	0.34	0.285	0.28	0.265	0.255	0.255	0.265	0.26	0.27	0.27	0.265	0.275	0.275	0.285	0.265	0.245	0.26	0.255	0.315	0.305	0.29	0.3	0.31	0.305	0.31	0.285	0.28	0.3	0.28	0.29	0.285	0.26	0.27	0.155	0.165	0.175	0.165	0.17	0.155
	MC2013		73.485	73.78	74.125	73.76	73.52	73.71		0.23	0.24	0.23	0.235	0.21	0.21	0.21	0.21	0.23	0.215	0.21	0.22	0.225	0.245	0.22	0.215	0.215	0.215	0.23	0.23	0.23	0.225	0.24	0.24	0.235	0.245	0.235	0.245	0.25	0.255	0.25	0.25	0.25	0.135	0.115	0.13	0.125	0.125	0.125
	NC3005		73.455	73.445	73.77	73.515	73.36	73.455	72.705		0.245	0.24	0.245	0.225	0.225	0.235	0.25	0.25	0.25	0.23	0.235	0.235	0.27	0.235	0.225	0.23	0.235	0.28	0.27	0.245	0.265	0.275	0.27	0.265	0.215	0.205	0.22	0.215	0.215	0.21	0.18	0.22	0.17	0.155	0.175	0.185	0.17	0.17
Cluster 2	AE3006		72.52	72.91	72.67	72.405	72.605	72.73	72.295	72.23		0.855	0.77	0.51	0.51	0.52	0.49	0.505	0.505	0.51	0.52	0.52	0.52	0.3	0.285	0.295	0.29	0.355	0.35	0.34	0.33	0.35	0.36	0.345	0.355	0.355	0.355	0.35	0.36	0.355	0.335	0.265	0.175	0.175	0.18	0.18	0.18	0.165
	MB2005		72.515	72.585	72.515	72.435	72.565	72.68	72.115	72.23	97.615		0.765	0.51	0.51	0.515	0.485	0.5	0.51	0.505	0.52	0.515	0.52	0.3	0.285	0.295	0.29	0.355	0.35	0.34	0.325	0.35	0.355	0.34	0.345	0.35	0.35	0.345	0.355	0.345	0.325	0.26	0.175	0.17	0.18	0.18	0.175	0.165
	WCD3002		72.58	72.91	72.9	72.595	72.555	72.765	72.04	72.31	89.11	89.3		0.495	0.49	0.52	0.47	0.495	0.49	0.48	0.505	0.52	0.52	0.295	0.28	0.29	0.29	0.35	0.35	0.335	0.32	0.335	0.355	0.335	0.345	0.345	0.355	0.35	0.355	0.35	0.335	0.25	0.175	0.165	0.175	0.18	0.17	0.16
	AD3002		72.85	72.705	72.64	72.575	72.58	72.57	72.34	72.565	77.09	77.135	77.255		0.87	0.61	0.575	0.54	0.545	0.575	0.585	0.575	0.49	0.295	0.28	0.295	0.29	0.32	0.325	0.32	0.305	0.32	0.335	0.32	0.34	0.335	0.34	0.325	0.33	0.33	0.3	0.245	0.165	0.16	0.17	0.17	0.16	0.16
	WCD2001		72.995	72.785	72.67	72.585	72.82	72.905	72.365	72.49	77.18	77.23	77.23	98.45		0.6	0.58	0.54	0.545	0.57	0.585	0.58	0.485	0.295	0.28	0.29	0.29	0.325	0.33	0.325	0.305	0.325	0.335	0.315	0.34	0.335	0.34	0.325	0.335	0.33	0.31	0.25	0.17	0.16	0.17	0.17	0.165	0.16
	VCD2006		72.385	72.53	72.44	72.435	72.43	72.465	71.99	72.31	78.025	77.905	77.83	80.135	80.15		0.55	0.54	0.54	0.535	0.575	0.575	0.47	0.295	0.28	0.285	0.28	0.325	0.315	0.305	0.31	0.33	0.335	0.325	0.335	0.33	0.33	0.32	0.33	0.33	0.295	0.245	0.175	0.16	0.18	0.18	0.17	0.165
	AE3004		72.595	72.69	72.62	72.455	72.665	72.65	72.08	72.655	77	76.915	76.845	78.635	78.665	78.355		0.595	0.6	0.575	0.565	0.575	0.49	0.29	0.285	0.285	0.29	0.32	0.33	0.3	0.3	0.32	0.335	0.31	0.315	0.3	0.315	0.3	0.31	0.305	0.29	0.23	0.17	0.165	0.17	0.175	0.165	0.17
	LC3010		73.07	72.9	72.73	72.81	73.225	73.13	72.13	72.825	77.285	77.2	77.105	78.13	78.295	78.14	79.6		0.865	0.57	0.575	0.585	0.505	0.29	0.275	0.275	0.275	0.335	0.33	0.31	0.325	0.335	0.34	0.33	0.315	0.31	0.33	0.325	0.32	0.325	0.295	0.24	0.175	0.165	0.185	0.185	0.18	0.17
	WCE2006		73.16	73.02	73.005	72.82	73.37	73.295	72.235	72.84	77.475	77.495	77.3	78.225	78.345	78.345	79.56	98.89		0.57	0.58	0.58	0.505	0.285	0.275	0.275	0.275	0.335	0.335	0.31	0.32	0.34	0.34	0.33	0.315	0.315	0.325	0.31	0.32	0.315	0.3	0.24	0.175	0.165	0.185	0.185	0.18	0.17
	AC2005		72.61	72.685	72.805	72.55	72.57	72.835	72.13	72.485	77.79	77.66	77.325	79.605	79.85	78.565	80.055	79.22	79.21		0.64	0.63	0.475	0.275	0.26	0.27	0.275	0.31	0.315	0.295	0.31	0.305	0.32	0.3	0.305	0.3	0.315	0.31	0.32	0.315	0.29	0.23	0.17	0.17	0.175	0.17	0.17	0.165
	FC2001		72.585	72.69	72.82	72.615	72.615	72.785	72.335	72.19	78.12	77.965	78.015	79.14	79.085	79.625	78.575	78.83	78.905	81.61		0.865	0.5	0.295	0.28	0.29	0.29	0.335	0.34	0.33	0.305	0.335	0.34	0.335	0.34	0.34	0.345	0.335	0.345	0.34	0.335	0.25	0.175	0.17	0.185	0.18	0.17	0.165
	XPD2002		72.395	72.72	72.48	72.305	72.565	72.575	71.895	71.985	78.02	77.865	78.25	79.03	79.065	79.47	78.595	78.56	78.625	81.555	98.56		0.515	0.3	0.285	0.295	0.29	0.34	0.335	0.34	0.32	0.34	0.345	0.335	0.34	0.35	0.355	0.34	0.35	0.345	0.32	0.255	0.18	0.17	0.19	0.185	0.175	0.165
	NC2002		73.825	73.085	72.83	72.775	72.985	73.005	71.89	72.51	76.685	76.59	76.99	76.23	76.265	76.37	76.39	76.62	76.675	76.415	76.42	76.695		0.315	0.315	0.31	0.3	0.365	0.36	0.33	0.345	0.365	0.355	0.355	0.335	0.33	0.345	0.35	0.35	0.34	0.31	0.255	0.17	0.175	0.18	0.185	0.17	0.17
Cluster 1	NK4A153		72.5	72.475	72.45	72.36	72.425	72.495	72.23	72.23	73.6	73.765	73.71	73.825	74.03	73.68	73.44	73.66	73.76	73.78	73.885	73.89	73.615		0.86	0.87	0.765	0.46	0.425	0.405	0.39	0.41	0.405	0.405	0.395	0.395	0.415	0.4	0.41	0.4	0.38	0.395	0.175	0.165	0.19	0.18	0.17	0.165
	AE2005		73.17	72.35	72.335	72.345	72.44	72.42	72.16	72.22	73.66	73.735	73.755	73.705	73.89	73.65	73.415	73.675	73.845	73.795	73.77	73.83	74.345	98.34		0.845	0.73	0.44	0.405	0.39	0.37	0.39	0.395	0.38	0.375	0.375	0.4	0.39	0.4	0.39	0.37	0.375	0.165	0.16	0.18	0.17	0.16	0.155
	AE3003		72.525	72.45	72.44	72.285	72.375	72.47	72.24	72.235	73.63	73.695	73.66	73.765	73.835	73.595	73.535	73.65	73.71	73.855	73.89	73.9	73.615	98.47	98.405		0.755	0.45	0.42	0.4	0.385	0.405	0.4	0.395	0.39	0.385	0.41	0.4	0.405	0.395	0.38	0.385	0.17	0.165	0.185	0.175	0.165	0.16
	LB2008		72.565	72.51	72.59	72.475	72.65	72.61	72.24	72.1	73.755	73.755	73.76	74.04	73.975	73.86	73.58	73.78	73.875	73.905	74.08	74.155	73.765	86.09	86.205	86.23		0.445	0.425	0.395	0.38	0.4	0.405	0.4	0.39	0.385	0.395	0.39	0.39	0.38	0.37	0.375	0.175	0.16	0.18	0.17	0.16	0.155
	MB2003		73.07	72.945	72.69	72.945	73.205	73.245	71.925	72.435	74.4	74.275	74.42	74.295	74.32	74.315	74.195	74.015	74.205	74.285	74.285	74.095	74.045	76.25	76.24	76.315	76.165		0.425	0.395	0.38	0.4	0.405	0.4	0.39	0.385	0.395	0.39	0.39	0.38	0.37	0.375	0.19	0.16	0.18	0.17	0.16	0.155
	AE2015		73.37	73.43	73.345	73.205	73.16	73.315	71.935	72.525	74.36	74.32	74.06	74.295	74.3	74.37	74.16	74.49	74.655	74.285	74.105	74.045	74.485	76.06	76.075	76.02	75.975	75.975		0.51	0.515	0.54	0.535	0.525	0.49	0.475	0.495	0.485	0.49	0.485	0.455	0.49	0.185	0.19	0.18	0.195	0.195	0.185
	P6B7		72.575	72.55	72.58	72.59	72.69	72.65	72.11	72.695	73.82	73.83	73.97	73.895	73.995	73.93	74.455	73.74	73.81	73.9	74.08	74.06	73.66	75.655	75.7	75.74	75.64	75.64	76.53		0.465	0.495	0.505	0.5	0.48	0.465	0.465	0.47	0.48	0.47	0.435	0.465	0.18	0.18	0.195	0.2	0.185	0.16
	B316		73.255	73.425	72.985	73.025	73.255	73.125	72.5	72.61	74.26	74.105	74.14	74.31	74.215	74.28	74.15	74.385	74.59	74.045	74.27	74.11	74.47	75.555	75.67	75.62	75.595	75.595	76.985	76.845		0.8	0.67	0.625	0.48	0.47	0.45	0.445	0.455	0.45	0.415	0.45	0.175	0.175	0.175	0.18	0.175	0.16
	FD2007		73	73.23	72.92	72.825	73.05	73.02	72.205	72.59	74.325	74.2	74.2	74.335	74.295	74.34	74.105	74.455	74.58	74.145	74.225	74.09	74.45	75.675	75.705	75.69	75.625	75.625	76.92	76.865	96.94		0.71	0.66	0.51	0.5	0.475	0.475	0.48	0.475	0.44	0.47	0.19	0.18	0.19	0.19	0.185	0.17
	VCB2006		73.285	73.17	73.06	73.205	73.27	73.41	72.35	72.69	74.575	74.335	74.33	74.315	74.645	74.545	74.315	74.205	74.19	74.435	74.37	74.29	74.055	75.825	75.88	75.91	75.68	75.68	77.02	77.255	81.435	81.36		0.67	0.525	0.52	0.49	0.515	0.505	0.51	0.465	0.485	0.19	0.18	0.195	0.2	0.18	0.165
	XBB1001		72.96	73.205	72.995	72.96	73.05	73.075	72.025	72.445	74.105	73.92	73.995	73.62	73.6	73.835	73.675	74.14	73.945	73.93	74.15	74.07	74.22	75.49	75.535	75.495	75.495	75.495	76.895	76.98	79.725	79.77	79.945		0.5	0.505	0.465	0.495	0.48	0.495	0.44	0.465	0.19	0.18	0.195	0.195	0.185	0.16
	AE3009		72.485	72.52	72.455	72.385	72.455	72.615	72.44	72.34	74.505	74.61	74.38	74.485	74.85	74.625	74.025	74.215	74.255	74.46	74.22	74.195	73.93	75.775	76.005	75.9	75.605	75.605	76.26	76.385	76.725	76.76	77.485	76.455		0.685	0.48	0.475	0.485	0.47	0.475	0.47	0.165	0.15	0.16	0.17	0.15	0.14
	MC2021		72.89	72.545	72.535	72.685	72.655	72.835	72.5	72.36	75.04	74.84	74.89	74.085	74.34	74.82	73.795	74.6	74.58	74.2	74.335	74.235	73.95	75.575	75.675	75.535	75.485	75.485	76.395	76.52	76.605	76.6	77.185	76.13	81.68		0.485	0.48	0.5	0.49	0.47	0.47	0.155	0.15	0.175	0.17	0.15	0.145
	XPD2006		73.225	73.055	73.01	73.385	73.345	73.575	72.31	72.22	74.18	74.235	74.55	74.595	74.35	74.23	74.085	74.36	74.11	74.325	73.885	73.79	73.815	75.345	75.32	75.345	75.365	75.365	76.14	75.94	76.215	76.09	76.49	75.9	76.2	76.64		0.76	0.77	0.755	0.575	0.575	0.18	0.165	0.185	0.17	0.165	0.16
	VCB2001		72.945	72.975	72.93	72.885	72.955	73.23	72.335	71.725	74.35	74.25	74.455	74.315	74.48	74.25	73.88	74.55	74.365	73.89	73.98	74.195	73.56	75.505	75.415	75.42	75.435	75.435	76.23	76.15	76.07	76	77.155	76.925	76.375	76.81	85.35		0.83	0.835	0.595	0.58	0.18	0.16	0.18	0.18	0.165	0.165
	FCS006		73.15	72.775	72.725	73.15	73.07	73.245	72.03	71.67	74.705	74.66	74.395	74.235	74.29	74.285	73.75	74.305	74.315	74.08	73.92	74.205	73.775	75.305	75.29	75.335	75.415	75.415	76.175	76.16	76.055	75.93	76.6	75.745	76.265	76.76	85.28	94.885		0.88	0.605	0.6	0.18	0.165	0.185	0.175	0.175	0.16
	NC2007		72.89	72.865	73	73.04	72.915	72.995	72.22	71.72	74.455	74.395	74.545	74.35	74.525	74.46	74.075	74.275	74.235	74	73.96	74.195	73.71	75.265	75.22	75.3	75.41	75.41	76.3	76.215	76.02	75.935	77.165	76.62	76.35	76.795	85.28	94.925	97.37		0.595	0.58	0.175	0.16	0.18	0.18	0.17	0.16
	FCS014		72.84	73.14	72.995	72.755	73.15	73.01	72.33	71.805	74.92	74.525	74.365	74.24	74.49	74.205	73.64	74.07	74.26	74.13	74.335	73.965	73.565	75.145	75.14	75.13	75.22	75.22	75.75	75.495	75.93	75.835	76.22	75.63	76.34	77.055	77.985	78.225	78.36	78.425		0.565	0.16	0.145	0.165	0.155	0.155	0.14
	AE2032		72.965	72.95	73.065	72.925	73.04	73.08	72.34	72.285	74.355	74.32	74.16	74.63	74.64	74.615	74.285	74.625	74.945	74.42	74.285	74.155	73.875	75.57	75.74	75.54	75.6	75.6	76.335	76.655	76.61	76.465	77.09	76.27	77.095	77.17	78.495	78.605	78.68	78.49	77.805		0.18	0.165	0.19	0.185	0.175	0.165
Pseudobutyrivibrio	MA3014		71.305	71.32	71.68	71.065	71.555	71.535	71.395	71.315	71.2	71.19	70.88	71.155	71.47	71.225	71.515	71.525	71.47	71.34	71.38	71.375	71.465	70.89	70.975	70.945	70.905	71.025	71.255	71.245	71.385	71.115	71.545	71.065	71.135	71	70.845	71	70.915	71.085	71.145	71.27		0.57	0.635	0.59	0.58	0.545
	HUN009		70.58	70.59	70.435	70.595	70.895	70.7	69.94	70.355	70.47	70.45	70.42	70.595	70.735	70.625	70.6	70.59	70.7	70.72	70.855	70.62	70.485	70.705	70.45	70.535	70.765	70.765	70.69	71.015	70.37	70.535	71.025	70.445	70.285	70.56	70.59	70.855	70.795	70.515	70.42	70.44	78.17		0.58	0.65	0.835	0.645
	CF1b		70.495	70.525	70.405	70.33	70.595	70.545	70.25	70.33	70.565	70.65	70.54	70.71	70.885	70.885	70.79	70.8	71.01	70.62	70.85	70.825	70.775	70.955	70.97	70.81	70.825	70.825	70.88	71.16	70.925	70.885	70.97	70.845	70.815	70.4	70.74	70.94	70.915	70.83	70.66	70.685	80.325	78.14		0.615	0.595	0.545
	AD2017		70.525	70.765	70.47	70.405	70.54	70.67	69.79	70.57	70.57	70.47	70.495	70.725	70.785	70.845	70.855	70.695	70.69	70.915	71.07	70.955	70.66	70.455	70.45	70.495	70.585	70.585	70.88	70.825	70.9	70.73	70.71	70.53	70.57	70.39	70.875	70.51	70.695	70.39	70.395	70.59	77.995	79.035	78.14		0.64	0.61
	LB2011		70.84	70.79	70.56	70.7	70.705	70.805	69.785	70.27	70.45	70.605	70.44	70.675	70.725	70.435	70.675	70.445	70.44	71.09	71.145	70.865	70.76	70.72	70.655	70.75	70.895	70.895	70.69	71	70.69	70.57	70.83	70.465	70.475	70.28	70.475	70.505	70.45	70.375	70.41	70.58	78.08	92.99	78.225	79.02		0.645
	MD2005		70.775	70.835	71.465	70.72	70.685	70.775	71.415	71.2	70.795	70.775	70.695	70.715	70.715	70.95	70.56	70.985	70.8	70.91	70.99	70.835	70.82	70.835	70.695	71.055	71.13	71.13	70.61	70.885	70.7	70.73	71.155	70.895	70.805	70.445	70.6	70.7	70.475	70.505	70.585	70.5	78.15	78.87	77.995	79.445	78.99
Each cell of the matrix displays the correlation coefficient between the genomes in the corresponding row and column. The correlation coefficient is computed based on the similarity of the functional characterization of the genomes. For ANI analysis the correlation coefficients have been converted to percentages, and fractions for AF analysis. The diagonal correlations of the genomes with themsel…

## Sheet: Pairwise Pfam-COG
Genome clustering comparison of Pfam and COG domains from Butyrivibrio and Pseudobutyrivibrio.
			Cluster 3								Cluster 2													Cluster 1																			Pseudobutyrivibrio
			MD2001	AB2020	FE2007	ND3005	YRB2005	WTE3004	MC2013	NC3005	AE3006	MB2005	WCD3002	AD3002	WCD2001	VCD2006	AE3004	LC3010	WCE2006	AC2005	FC2001	XPD2002	NC2002	NK4A153	AE2005	AE3003	LB2008	MB2003	AE2015	P6B7	B316	FD2007	VCB2006	XBB1001	AE3009	MC2021	XPD2006	VCB2001	FCS006	NC2007	FCS014	AE2032	MA3014	HUN009	CF1b	AD2017	LB2011	MD2005
			COG
Cluster 3	MD2001	Pfam		98	97	96	98	98	90	90	92	92	90	90	90	90	89	90	91	91	89	91	89	86	85	85	87	92	92	91	92	93	93	92	91	93	92	89	92	91	90	88	84	83	87	84	83	83
	AB2020		99		96	97	98	98	88	90	91	91	90	90	90	90	89	90	90	91	88	91	88	86	84	85	86	92	92	90	92	92	92	92	91	92	92	89	92	91	89	88	84	82	86	83	83	82
	FE2007		98	97		97	97	96	88	90	90	90	88	89	89	88	88	88	88	89	88	90	88	86	84	85	87	92	92	90	92	92	93	92	91	92	91	89	92	90	89	88	84	84	85	85	84	83
	ND3005		97	97	98		96	96	87	90	89	90	88	89	89	88	89	88	89	89	88	89	88	86	85	85	86	92	91	89	92	92	92	92	90	92	90	89	91	90	89	87	84	83	85	84	84	83
	YRB2005		99	99	97	97		98	90	90	92	92	90	90	90	90	89	90	91	90	88	91	88	86	84	85	86	93	92	90	92	92	93	92	92	92	92	90	92	91	90	88	84	83	86	83	84	82
	WTE3004		99	99	97	97	99		90	90	92	91	90	89	89	89	88	89	90	90	88	90	87	85	83	84	85	92	91	90	92	92	92	92	91	92	91	89	92	90	89	88	83	81	86	83	82	82
	MC2013		94	94	94	93	94	95		86	89	89	90	86	86	88	85	89	89	87	85	87	88	85	83	85	84	87	88	89	87	88	88	88	86	86	87	87	88	89	86	86	84	82	85	82	82	80
	NC3005		94	94	94	93	94	94	92		85	85	84	85	85	85	84	84	85	84	84	86	85	87	86	86	88	89	86	84	88	88	89	88	87	88	84	81	84	83	82	85	82	79	83	83	81	78
Cluster 2	AE3006		93	94	93	92	93	93	92	88		98	96	92	92	93	92	94	94	93	89	92	92	84	82	83	83	90	92	91	90	92	91	91	91	91	92	91	93	92	90	89	85	83	86	82	83	81
	MB2005		93	94	93	93	93	93	92	88	99		96	92	93	93	92	94	94	93	90	93	92	85	83	84	84	90	91	91	90	92	91	90	92	91	92	91	93	92	90	90	85	85	86	84	84	82
	WCD3002		92	92	91	91	91	91	91	86	98	98		91	92	93	92	94	94	92	90	93	92	85	84	84	84	90	90	91	89	91	90	89	91	90	92	91	91	92	90	90	84	83	85	82	83	80
	AD3002		90	90	90	90	89	89	89	86	95	96	96		98	95	93	93	93	93	91	94	90	86	85	86	85	88	89	88	90	91	90	88	89	90	91	89	90	91	87	90	83	84	84	84	85	82
	WCD2001		90	90	89	90	89	89	88	84	95	95	96	99		94	94	93	93	92	90	94	90	87	85	86	86	89	88	88	89	90	90	88	90	91	91	90	91	91	87	89	84	84	85	84	84	82
	VCD2006		91	92	90	91	91	91	90	87	96	96	96	98	97		93	94	95	94	91	94	90	87	86	86	85	88	88	88	89	90	89	88	90	91	91	89	90	90	87	89	84	84	86	84	84	81
	AE3004		92	93	92	92	92	92	91	88	95	95	95	96	96	96		93	93	92	88	93	90	85	85	85	84	88	89	88	89	90	90	88	90	91	91	89	90	90	88	89	85	84	85	84	85	82
	LC3010		93	93	92	92	93	93	93	88	96	96	96	95	95	96	97		98	95	91	95	92	86	86	86	85	89	90	90	89	91	89	89	90	91	92	91	91	91	88	89	85	84	87	82	83	81
	WCE2006		93	93	92	92	93	93	92	87	96	96	95	95	95	96	96	99		95	91	95	92	86	85	86	84	88	90	89	89	91	89	89	90	91	91	90	90	91	87	89	85	83	86	82	83	81
	AC2005		94	94	93	93	94	94	92	88	96	96	95	95	95	96	97	97	97		92	95	91	84	84	84	83	88	90	89	89	90	89	89	88	90	91	90	91	90	87	89	83	83	85	82	82	82
	FC2001		93	94	92	92	93	93	91	88	96	96	96	97	97	98	96	97	97	97		95	89	84	84	83	83	86	87	87	88	90	88	88	88	89	90	88	89	89	87	88	80	82	82	81	81	80
	XPD2002		93	93	93	92	93	92	92	88	96	96	96	97	97	97	97	97	97	97	99		92	87	86	86	86	88	89	90	90	92	91	90	91	92	92	90	91	92	88	90	84	85	85	84	85	83
	NC2002		93	93	94	93	93	92	93	90	95	95	95	94	94	94	95	96	95	95	95	96		86	85	86	83	89	90	89	90	91	90	90	90	90	90	90	90	90	88	89	85	84	85	84	84	82
Cluster 1	NK4A153		92	92	93	92	92	92	93	92	90	90	89	89	88	90	91	91	90	91	90	91	93		97	97	94	87	85	86	84	86	86	86	86	87	85	83	84	84	82	84	84	84	86	85	84	80
	AE2005		92	92	92	92	91	91	92	93	89	89	88	89	88	90	91	91	90	90	90	90	92	98		96	94	86	84	84	83	85	85	84	85	87	84	82	82	83	80	82	84	82	85	83	82	78
	AE3003		92	92	93	92	92	92	92	92	90	90	89	89	89	90	92	91	90	91	90	91	93	98	98		93	86	85	85	84	85	85	84	85	87	84	82	83	83	81	84	84	84	85	85	84	80
	LB2008		92	92	92	92	92	92	92	93	89	89	88	88	87	89	91	90	90	90	90	90	91	97	97	96		87	85	84	83	85	85	85	86	87	84	82	83	84	81	82	83	82	85	83	82	79
	MB2003		95	95	95	95	96	95	94	93	92	92	91	88	88	89	91	91	91	92	91	91	93	93	92	93	92		93	91	92	93	93	93	92	92	91	90	92	91	89	88	84	83	86	84	83	81
	AE2015		95	95	94	94	95	95	94	92	94	93	93	90	89	91	92	93	93	94	93	93	94	92	91	92	92	97		92	91	92	93	93	91	92	93	92	93	93	91	90	84	84	85	83	84	82
	P6B7		95	95	95	94	95	95	94	91	93	93	92	90	89	90	92	93	93	93	92	92	94	93	92	93	92	96	96		91	92	91	92	92	92	92	91	93	93	90	89	83	83	84	82	82	81
	B316		95	94	95	95	95	95	93	93	92	92	90	89	88	90	92	92	91	92	91	92	94	92	91	92	91	95	95	95		96	95	95	92	93	91	90	93	92	91	91	83	82	83	83	82	80
	FD2007		95	94	95	95	95	95	93	92	94	94	92	91	90	92	93	93	93	93	93	94	95	92	91	92	91	95	95	95	98		95	95	94	95	93	92	94	93	92	91	84	84	85	84	84	81
	VCB2006		95	95	95	95	95	95	93	92	93	93	91	90	89	90	93	92	92	93	92	93	94	92	91	92	91	96	95	95	97	97		96	93	94	92	92	94	93	91	90	83	84	84	84	84	81
	XBB1001		95	95	95	95	95	95	93	92	93	92	91	89	89	90	92	92	91	93	92	92	94	92	92	92	92	96	96	96	97	97	98		93	94	92	92	93	92	91	90	83	82	84	83	82	80
	AE3009		95	95	94	94	95	94	93	92	94	94	94	92	92	94	94	94	94	94	94	94	95	92	92	93	92	95	95	95	95	96	96	96		95	92	91	92	92	91	89	83	82	84	82	83	81
	MC2021		93	93	93	93	93	93	92	90	94	93	93	93	94	95	94	94	94	93	94	94	94	92	91	92	91	93	93	93	93	95	94	94	97		93	91	93	92	91	90	83	83	85	84	84	81
	XPD2006		95	95	94	94	95	95	93	89	94	94	93	92	92	93	95	95	95	95	95	95	95	92	91	92	91	95	96	95	94	95	95	95	96	94		96	97	96	94	92	83	85	86	83	85	83
	VCB2001		94	94	94	93	94	93	93	88	94	94	93	91	91	91	94	94	94	95	93	94	94	91	90	91	90	94	95	95	94	95	95	95	95	93	98		96	97	94	91	83	84	84	80	83	82
	FCS006		95	95	94	93	94	94	93	88	94	94	93	92	92	92	94	94	94	95	94	94	94	91	89	91	89	94	96	95	95	95	95	95	95	94	98	98		98	94	92	82	84	84	83	84	82
	NC2007		94	94	93	93	94	93	93	88	93	93	93	92	92	92	94	95	94	95	94	94	94	91	90	91	90	94	95	95	94	95	95	95	95	93	98	99	99		94	92	83	85	85	83	84	83
	FCS014		93	93	92	92	92	92	91	87	92	92	92	89	89	90	91	92	92	92	92	92	93	90	89	90	89	93	93	94	93	94	93	94	94	92	96	96	96	96		91	81	83	81	79	82	81
	AE2032		94	93	93	93	93	93	92	89	92	92	92	91	91	91	93	94	93	94	93	94	94	92	90	92	90	94	94	95	95	95	95	94	94	92	95	95	96	96	95		81	83	82	83	83	82
Pseudobutyrivibrio	MA3014		90	90	91	90	89	90	91	89	88	88	88	85	85	86	89	89	88	89	87	88	89	91	91	92	91	90	90	91	90	90	90	90	90	88	90	89	89	89	89	89		88	91	90	88	86
	HUN009		90	90	91	90	90	90	91	88	90	90	89	88	88	89	91	91	90	91	90	91	93	92	90	92	90	92	92	92	91	91	92	91	91	90	93	92	93	93	91	91	92		89	92	96	90
	CF1b		93	92	92	92	93	93	93	92	90	90	89	88	88	89	91	92	91	92	91	91	92	93	92	93	93	93	93	93	92	92	92	93	93	91	93	92	92	92	90	91	94	95		90	89	87
	AD2017		89	89	91	90	89	89	90	88	88	89	87	88	88	88	90	89	89	90	89	90	91	92	90	92	90	91	90	91	91	91	92	91	90	90	91	90	91	91	89	91	93	95	94		92	88
	LB2011		91	91	91	91	91	91	91	90	89	90	89	89	89	89	91	90	90	91	90	91	93	92	91	92	91	93	92	91	91	92	92	92	92	91	93	92	93	93	91	92	92	98	95	95		88
	MD2005		91	91	92	91	91	91	91	89	89	89	88	88	89	88	90	90	90	91	90	91	92	91	90	91	90	92	91	91	90	91	91	91	91	90	92	91	92	92	90	91	91	96	94	94	95
Each cell of the matrix displays the correlation coefficient between the genomes in the corresponding row and column. The correlation coefficient is computed based on the similarity of the functional characterization of the genomes. For this analysis the correlation coefficients have been converted to percentages. The diagonal correlations of the genomes with themselves are always 1.00 or 100%, a…

## Sheet: Pairwise TIGRfam-KO
Genome clustering comparison of TIGRfam and KO domains from Butyrivibrio and Pseudobutyrivibrio.
			Cluster 3								Cluster 2													Cluster 1																			Pseudobutyrivibrio
			MD2001	AB2020	FE2007	ND3005	YRB2005	WTE3004	MC2013	NC3005	AE3006	MB2005	WCD3002	AD3002	WCD2001	VCD2006	AE3004	LC3010	WCE2006	AC2005	FC2001	XPD2002	NC2002	NK4A153	AE2005	AE3003	LB2008	MB2003	AE2015	P6B7	B316	FD2007	VCB2006	XBB1001	AE3009	MC2021	XPD2006	VCB2001	FCS006	NC2007	FCS014	AE2032	MA3014	HUN009	CF1b	AD2017	LB2011	MD2005
			KO
Cluster 3	MD2001	TIGRfam		97	96	95	98	97	86	90	90	89	89	89	90	90	91	90	90	88	90	91	89	87	86	87	86	90	91	91	90	90	91	91	92	92	90	89	90	90	88	88	85	83	86	84	83	85
	AB2020		99		95	96	98	97	86	90	88	88	88	88	88	89	90	89	89	88	89	90	89	86	86	87	86	90	90	90	89	90	91	89	91	90	89	89	89	89	88	87	84	83	85	83	84	84
	FE2007		97	97		96	96	95	87	91	89	89	89	89	89	90	91	89	89	89	89	90	91	87	86	87	86	91	93	91	91	92	92	92	91	90	89	90	91	90	90	89	87	86	86	87	86	87
	ND3005		98	98	98		95	94	85	90	87	89	90	87	87	88	90	89	89	88	88	89	90	86	86	87	85	92	90	90	91	92	90	90	90	90	89	89	89	88	88	87	86	83	86	84	86	84
	YRB2005		99	99	97	98		98	86	90	89	88	88	88	88	89	90	89	89	88	90	91	89	87	86	87	86	90	91	91	90	91	92	91	92	92	89	89	90	90	89	88	85	83	86	84	83	84
	WTE3004		99	99	97	98	99		86	90	88	87	87	88	90	90	89	89	88	88	90	90	88	87	86	87	87	90	91	91	90	90	91	91	93	91	89	88	89	89	88	88	84	83	86	84	83	85
	MC2013		91	90	90	90	90	90		87	85	84	85	87	87	87	86	87	86	84	86	87	88	86	85	87	84	86	86	86	86	87	86	87	87	86	88	89	88	89	89	89	84	84	83	84	84	84
	NC3005		93	93	93	93	93	93	91		85	85	85	87	87	88	88	86	85	84	87	88	90	88	86	88	87	90	89	89	90	90	90	91	90	88	87	86	86	86	87	86	86	83	86	87	83	85
Cluster 2	AE3006		94	94	93	93	94	94	89	91		97	95	90	91	92	94	92	93	92	91	92	89	84	83	84	84	88	91	89	89	88	90	89	89	90	90	90	92	91	90	89	87	85	85	86	85	83
	MB2005		94	94	92	93	94	94	88	90	98		96	90	90	91	93	92	92	93	91	92	91	84	84	85	84	89	90	88	89	89	90	89	88	90	90	90	91	91	90	88	88	86	86	86	86	82
	WCD3002		94	94	92	93	94	94	89	91	98	98		91	91	91	93	92	92	91	91	93	92	85	85	86	84	89	89	88	89	90	90	89	89	89	91	90	90	90	90	88	88	85	87	86	87	82
	AD3002		92	92	91	92	92	92	88	89	96	96	96		98	94	93	93	92	92	93	94	91	87	87	88	87	89	90	90	89	89	91	90	92	91	91	90	91	91	89	90	86	86	85	86	85	84
	WCD2001		93	93	92	93	93	93	90	91	96	96	96	99		95	93	92	92	91	93	94	90	88	87	88	88	89	90	90	89	90	91	90	92	92	91	90	91	91	89	91	86	86	86	86	85	84
	VCD2006		93	93	91	93	93	93	88	89	95	96	96	96	96		94	93	92	92	94	94	91	87	86	88	87	90	91	91	91	91	92	91	92	91	91	90	91	91	89	91	86	87	86	88	85	85
	AE3004		94	94	93	93	94	94	90	91	94	94	95	94	94	94		94	94	92	93	95	92	87	87	88	86	90	91	89	90	90	92	90	91	91	91	91	92	91	90	89	88	86	87	88	86	84
	LC3010		94	94	92	93	94	94	89	91	95	95	95	95	96	95	95		99	93	93	94	90	85	85	86	84	88	89	88	88	89	89	88	90	90	91	91	92	91	89	90	86	84	86	85	85	82
	WCE2006		93	93	91	92	94	93	89	91	94	94	95	94	95	94	95	99		93	93	94	90	84	84	85	83	88	90	87	88	89	89	88	89	90	91	91	92	91	89	89	87	84	85	85	85	82
	AC2005		93	94	91	92	93	93	85	89	95	95	94	94	94	94	94	96	96		93	93	89	82	82	83	81	86	90	87	87	87	89	87	87	87	90	90	91	90	89	87	86	86	85	84	86	83
	FC2001		94	94	93	94	94	94	88	91	96	96	96	96	96	95	95	96	96	97		98	89	88	88	88	86	90	89	89	89	90	92	90	93	92	91	90	91	91	89	89	85	85	86	85	85	83
	XPD2002		95	95	93	94	95	95	88	92	95	96	96	95	96	95	96	97	96	96	99		91	88	88	88	88	91	90	90	90	91	93	91	93	93	92	91	92	91	90	90	87	85	87	87	85	83
	NC2002		93	93	92	92	93	93	91	93	94	94	95	93	94	93	94	96	95	94	94	95		87	87	88	85	91	90	89	91	91	91	91	89	89	88	89	89	89	90	88	88	87	86	88	87	85
Cluster 1	NK4A153		87	87	86	87	87	87	88	90	85	85	86	86	87	84	87	87	87	85	86	86	89		98	98	97	90	88	89	88	89	91	90	91	91	89	87	87	87	87	90	84	85	85	86	85	85
	AE2005		83	84	82	85	83	84	86	86	81	81	82	83	84	81	84	84	83	82	83	82	86	97		98	96	90	87	89	88	89	90	88	91	91	89	86	86	87	86	88	83	83	85	84	85	83
	AE3003		85	86	84	86	85	86	87	87	83	84	84	86	86	83	86	86	86	85	85	85	88	98	97		97	90	88	89	88	89	91	89	91	90	90	87	87	88	87	89	84	84	86	86	86	85
	LB2008		87	87	85	87	87	87	87	88	84	85	85	86	87	84	87	87	87	86	86	86	89	96	95	96		90	88	89	88	88	90	89	91	91	89	86	87	87	86	88	82	83	84	85	83	83
	MB2003		92	93	91	92	93	93	90	92	92	92	93	92	93	90	92	94	94	91	92	92	94	91	88	90	91		93	95	94	95	94	94	93	93	92	91	92	91	91	91	87	86	86	89	87	85
	AE2015		94	95	93	93	95	94	91	92	93	93	94	92	93	91	94	94	94	92	93	94	95	89	85	88	88	96		93	92	93	94	94	92	92	92	93	94	93	92	92	87	87	85	88	86	86
	P6B7		90	90	90	91	90	90	88	89	89	88	89	88	89	88	89	89	89	88	89	89	90	91	90	90	89	92	92		92	93	93	93	93	93	92	91	92	91	90	91	86	86	86	87	86	85
	B316		93	93	94	94	94	93	90	93	93	93	93	92	92	91	92	93	92	91	93	93	93	87	84	86	86	93	94	91		96	95	95	93	92	91	91	91	92	90	91	86	84	85	86	85	83
	FD2007		94	94	94	94	94	94	91	92	94	94	94	94	94	94	94	95	94	92	94	94	93	87	84	86	87	94	94	91	97		95	95	94	93	92	92	92	92	91	91	88	86	87	88	87	85
	VCB2006		95	94	94	94	95	94	92	93	93	93	94	93	93	93	94	94	93	91	94	94	93	87	83	86	86	93	95	91	96	97		96	95	95	93	93	94	93	92	92	87	87	86	88	87	85
	XBB1001		94	93	93	93	94	93	90	91	92	92	94	91	92	91	92	93	93	91	93	93	93	87	83	85	86	94	95	91	95	96	96		93	93	93	93	93	93	92	92	87	86	85	88	86	85
	AE3009		94	94	92	93	94	94	91	91	94	94	94	93	94	95	94	95	94	92	94	94	94	87	84	86	87	94	95	92	94	96	96	95		97	93	91	92	92	91	93	85	84	87	87	83	84
	MC2021		92	92	91	92	92	92	90	90	93	93	93	92	92	94	93	93	92	91	92	93	92	87	84	85	86	91	92	90	93	96	95	93	97		93	92	93	93	91	92	84	84	85	87	84	83
	XPD2006		96	95	95	94	96	95	90	92	95	95	96	94	95	94	95	96	95	94	95	96	95	87	83	86	87	94	96	91	95	95	96	95	96	94		96	95	96	93	94	86	85	86	86	86	85
	VCB2001		95	96	95	95	96	95	89	91	95	95	95	93	94	93	95	95	94	93	95	95	94	87	83	85	86	94	96	91	95	96	96	96	95	94	98		98	98	95	93	86	86	85	86	86	85
	FCS006		95	96	95	95	96	95	89	91	95	95	95	93	94	93	95	95	94	94	95	96	93	85	82	84	85	93	95	91	95	96	96	95	95	94	98	99		98	95	94	86	86	85	87	86	85
	NC2007		95	95	95	95	96	95	89	91	95	95	95	93	94	93	95	95	94	93	95	96	94	86	83	85	86	94	96	91	95	96	97	95	95	94	98	99	99		95	94	86	86	85	87	86	85
	FCS014		95	94	95	94	95	94	89	91	94	94	94	92	93	93	93	94	93	92	94	94	92	85	81	83	84	93	94	91	95	95	95	94	94	93	97	97	97	97		93	86	86	84	87	86	85
	AE2032		94	94	93	93	94	94	89	91	93	94	94	92	93	92	93	95	94	92	94	94	94	87	83	86	87	95	95	92	95	94	95	94	94	92	96	96	96	96	96		84	86	85	87	85	86
Pseudobutyrivibrio	MA3014		86	85	83	84	85	86	85	85	83	84	84	84	86	83	85	86	86	84	84	84	88	87	85	86	87	87	86	82	83	84	83	84	85	83	85	84	83	84	82	84		91	93	92	92	89
	HUN009		87	87	87	87	87	87	85	86	85	85	85	85	87	83	87	86	86	84	85	86	88	87	84	85	87	89	88	85	85	86	87	86	86	84	87	87	87	87	86	87	94		90	94	96	94
	CF1b		84	83	81	83	83	84	83	84	82	82	82	82	84	81	83	84	84	83	82	82	86	89	88	88	88	86	84	85	82	82	81	82	83	83	83	82	81	82	80	82	94	91		91	90	90
	AD2017		85	84	84	85	84	84	84	85	82	83	83	83	84	81	84	84	84	82	83	84	86	88	86	87	88	88	85	86	84	84	84	84	85	84	84	84	83	84	83	85	93	94	92		91	91
	LB2011		88	88	87	87	88	88	86	88	85	85	86	85	87	83	87	87	87	84	85	86	88	88	85	86	87	89	88	85	85	86	86	86	86	85	87	88	86	87	85	87	95	98	92	93		92
	MD2005		86	86	85	85	85	86	84	86	83	83	83	83	85	82	85	85	85	83	83	84	87	87	84	85	87	86	85	83	83	84	83	83	84	82	85	84	84	85	83	85	94	95	92	93	95
Each cell of the matrix displays the correlation coefficient between the genomes in the corresponding row and column. The correlation coefficient is computed based on the similarity of the functional characterization of the genomes. For this analysis the correlation coefficients have been converted to percentages. The diagonal correlations of the genomes with themselves are always 1.00 or 100%, a…

## Sheet: References
Number	Reference
88	Avguštin G, Wright F, Flint HJ. 1994. Genetic diversity and phylogenetic relationships among strains of Prevotella (Bacteroides) ruminicola from the rumen. International Journal of Systematic Bacteriology 44:246-255.
89	Iverson WG, Millis NF. 1976. Characterization of Streptococcus bovis bacteriophages. Canadian Journal of Microbiology 22:847-852.
