# Supplementary material for: Comparative Genomics of Rumen Butyrivibrio spp. Uncovers a Continuum of Polysaccharide-Degrading Capabilities
Source: Appl Environ Microbiol. 2019 Dec 13;86(1):e01993-19. doi: 10.1128/AEM.01993-19 (PMC6912079; doi:10.1128/AEM.01993-19)
Supplement: Supplemental file 3 [file AEM.01993-19-sd003.xlsx]

## Sheet: CAZymes across cluster groups
Summary of CAZyme composition of Butyrivibrio and Pseudobutyrivibrio genomes and cluster groups.
Species	Genomes	GH			CE			PL			GT			CBM			AA			cohesin			SLH			Total
		Total	Total (%)	Mean	Total	Total (%)	Mean	Total	Total (%)	Mean	Total	Total (%)	Mean	Total	Total (%)	Mean	Total	Total (%)	Mean	Total	Total (%)	Mean	Total	Total (%)	Mean
Cluster 3	8	938	37.8531	117.25	262	10.573	32.75	27	1.08959	3.375	851	34.3422	106.375	365	14.7296	45.625	34	1.37207	4.25	0	0	0	1	0.0403551	0.125	2478
Cluster 2	13	1680	41.1866	129.231	472	11.5715	36.3077	12	0.29419	0.923077	1255	30.7673	96.5385	584	14.3172	44.9231	73	1.78965	5.61538	2	0.0490316	0.153846	1	0.0245158	0.0769231	4079
Cluster 1	19	1919	37.8949	101	582	11.4929	30.6316	76	1.50079	4	1606	31.7141	84.5263	797	15.7385	41.9474	77	1.52054	4.05263	4	0.0789889	0.210526	3	0.0592417	0.157895	5064
Pseudobutyrivibrio	6	441	41.2535	73.5	122	11.4125	20.3333	2	0.187091	0.333333	307	28.7184	51.1667	175	16.3704	29.1667	20	1.87091	3.33333	2	0.187091	0.333333	0	0	0	1069
Total	46	4978	39.2277	108.217	1438	11.3318	31.2609	117	0.921986	2.54348	4019	31.6706	87.3696	1921	15.1379	41.7609	204	1.60757	4.43478	8	0.0630418	0.173913	5	0.0394011	0.108696	12690
Summary of the individual CAZy classes across the four cluster groups with mean calculated relative to the number of genomes in each cluster group.

## Sheet: individual CAZyme abundances
Abundances of CAZyme families in Butyrivibrio and Pseudobutyrivibrio genomes.
CAZyme class	CAZyme family	Cellulose	Hemicellulose	Pectin	Cluster 3								Cluster 2													Cluster 1																			Pseudobutyrivibrio
					AB2020	FE2007	MD2001	ND3005	WTE3004	YRB2005	MC2013	NC3005	AE3006	MB2005	WCD3002	AD3002	WCD2001	VCD2006	AE3004	LC3010	WCE2006	AC2005	FC2001	XPD2002	NC2002	NK4A153	AE2005	AE3003	LB2008	MB2003	AE2015	P6B7	B316	FD2007	VCB2006	XBB1001	AE3009	MC2021	XPD2006	VCB2001	FCS006	NC2007	FCS014	AE2032	MA3014	HUN009	CF1b	AD2017	LB2011
Glycoside Hydrolase(s) (GHs)	GH13				17	14	16	13	17	17	17	15	18	18	15	13	14	16	15	19	20	14	16	16	13	9	8	9	8	9	9	11	14	15	14	14	16	15	16	16	15	15	17	14	9	10	9	9	10
	GH3				8	9	10	8	8	8	7	5	17	16	15	11	13	12	16	15	16	16	11	11	8	6	6	6	6	6	14	8	10	10	9	9	9	11	10	13	13	12	10	8	10	8	8	9	8
	GH43				10	10	11	10	12	12	5	9	11	10	11	10	10	8	11	13	11	11	12	14	11	2	2	3	3	7	7	12	11	11	11	9	11	12	7	9	8	8	9	6	11	6	12	11	7
	GH2				13	11	13	11	13	13	8	5	10	10	9	7	7	7	6	9	10	8	6	6	6	3	3	3	3	6	9	7	9	8	8	8	6	7	8	9	10	9	4	3	4	3	3	3	4
	GH25				5	5	5	5	5	5	4	5	3	4	3	3	3	3	2	2	2	3	2	3	3	4	4	4	5	5	4	7	5	5	5	5	5	6	4	4	3	4	4	5	4	5	5	5	5
	GH109				2	6	6	2	5	6	5	4	3	5	5	3	4	3	7	7	5	6	4	4	3	4	4	4	5	6	5	8	4	3	2	2	2	2	3	4	4	4	3	6	1	6	2	5	3
	GH31				5	6	5	4	5	5	3	3	6	5	4	3	3	6	4	6	8	9	4	4	4	0	0	0	0	3	6	4	5	5	5	4	3	4	4	4	4	4	5	3	2	2	2	2	1
	GH5				3	3	4	2	4	4	4	4	4	3	4	3	3	4	2	7	6	3	6	8	2	3	3	3	3	2	2	2	4	4	5	4	5	5	4	5	4	4	3	2	2	2	4	3	2
	GH10				4	4	5	4	4	4	1	5	1	1	2	4	4	6	5	4	4	2	4	4	2	1	1	1	1	2	2	3	6	6	6	6	7	5	1	2	2	2	1	1	1	0	3	2	0
	GH78				4	2	3	3	2	2	1	0	7	6	4	2	2	2	2	8	8	7	2	2	1	0	0	0	0	0	2	3	4	3	4	3	2	4	3	5	5	4	3	3	4	2	4	1	2
	GH32				2	2	2	2	2	2	1	2	2	4	2	2	2	2	2	2	2	3	3	3	2	3	3	3	2	1	2	2	3	3	2	2	3	3	2	2	2	2	2	2	2	3	2	3	2
	GH36				4	4	4	4	4	4	1	3	2	2	1	2	3	4	2	3	3	2	2	2	2	1	1	1	1	3	2	3	3	3	2	2	3	1	2	1	1	1	1	1	3	2	2	2	3
	GH39				2	2	2	2	2	2	0	3	2	2	3	3	3	3	3	1	1	2	1	1	1	1	1	1	1	3	2	5	4	3	1	2	4	4	4	4	4	4	3	2	0	2	1	0	1
	GH27				3	3	3	3	3	3	0	3	2	2	1	1	1	1	3	3	3	3	3	3	2	0	0	0	0	3	3	3	3	3	3	3	3	3	2	2	2	2	3	3	2	0	2	2	0
	GH105				2	3	2	2	2	2	0	1	2	1	1	1	1	2	2	1	1	2	2	2	1	1	1	1	1	3	6	4	4	4	4	3	4	4	3	4	4	4	2	3	0	0	0	0	0
	GH9				3	3	3	3	2	2	1	2	3	3	3	1	1	2	2	1	1	2	2	2	2	1	1	1	1	2	1	2	3	3	3	3	3	3	2	2	2	2	2	2	3	0	2	3	0
	GH51				3	3	3	3	4	4	0	3	1	1	2	3	3	2	2	2	2	2	2	2	1	1	1	1	1	2	3	3	2	2	3	2	3	3	1	1	1	1	1	2	2	2	1	1	1
	GH120				2	2	2	2	2	2	1	2	3	3	3	2	2	2	2	2	2	2	2	2	2	2	2	2	1	2	2	2	2	2	2	2	2	2	2	2	2	2	1	1	0	0	1	1	0
	GH115				2	2	2	2	2	2	0	2	2	2	2	2	2	2	2	2	2	2	2	2	3	1	1	1	1	2	1	1	4	4	3	3	2	2	2	2	2	2	1	2	0	0	1	1	0
	GH35				2	2	2	2	2	2	0	1	3	3	3	2	2	2	2	2	2	2	1	1	2	0	0	0	0	2	2	2	2	2	2	2	2	2	2	2	2	2	2	1	1	2	1	1	1
	GH94				2	1	3	1	2	2	3	1	2	2	2	1	1	1	1	1	1	1	1	1	1	1	1	1	1	1	1	2	2	2	1	1	1	1	3	3	3	3	3	3	3	1	3	2	1
	GH28				2	2	2	2	2	2	2	0	2	1	2	1	1	2	1	1	1	4	3	3	1	0	0	0	0	2	4	3	2	2	2	2	2	3	2	3	4	4	1	2	0	0	0	0	0
	GH77				1	1	1	1	1	1	1	1	2	2	2	2	2	2	2	2	2	2	2	2	1	1	1	1	1	1	1	1	1	1	1	1	2	2	2	2	2	2	3	1	1	1	1	1	1
	GH130				2	2	2	2	2	2	4	0	2	2	2	0	0	3	0	2	2	1	1	1	1	1	1	1	1	2	2	0	0	0	1	0	0	0	3	5	3	3	3	3	0	0	0	0	0
	GH53				1	1	1	1	1	1	0	0	3	2	1	1	1	1	3	3	3	3	2	2	1	1	1	1	1	1	1	1	2	2	2	2	2	2	1	2	3	1	2	1	1	0	1	1	0
	GH127				1	1	1	1	1	1	1	1	2	2	1	1	1	1	1	2	2	2	2	2	2	0	0	0	0	1	2	1	2	2	2	2	2	2	1	1	1	1	1	1	1	2	2	2	1
	GH18				2	1	2	1	2	1	5	1	1	1	1	1	1	1	1	1	1	1	1	1	1	2	2	2	2	1	1	1	1	1	1	1	1	1	1	1	1	1	1	1	1	1	1	1	1
	GH1				3	2	3	2	3	3	0	0	0	1	1	0	0	1	1	1	2	1	1	1	0	0	0	0	0	1	1	1	1	0	1	0	0	1	2	3	2	2	1	1	3	2	2	1	2
	GH16				1	0	1	0	1	0	7	0	1	1	0	2	3	1	2	1	1	2	1	1	0	0	0	0	0	0	0	0	2	1	0	0	2	2	2	2	2	2	2	2	2	0	3	1	0
	GH114				1	1	1	0	1	1	0	1	1	1	2	2	2	2	1	2	2	2	2	2	2	0	0	0	0	1	0	1	0	0	0	1	1	1	1	1	1	1	0	0	1	1	1	1	1
	GH30				2	1	1	1	2	2	1	1	1	1	2	0	0	0	0	1	1	0	2	1	1	0	0	0	0	1	0	1	2	2	2	2	2	1	1	1	1	1	2	1	0	0	0	0	0
	GH8				1	1	1	1	1	1	0	1	1	1	1	1	1	1	1	1	1	1	1	1	1	1	1	1	1	1	1	1	1	1	1	1	1	1	0	0	0	0	0	0	1	1	1	1	1
	GH95				2	1	1	1	2	1	0	1	1	1	1	1	1	3	1	1	1	1	1	1	1	0	0	0	0	1	1	0	1	1	1	0	1	1	0	0	0	0	0	0	0	0	0	2	0
	GH42				1	1	1	1	1	1	0	1	1	1	1	0	0	0	1	1	1	2	1	1	2	1	1	1	1	1	1	0	0	0	0	0	0	0	0	0	0	0	0	0	1	1	1	1	1
	GH67				0	0	0	0	0	0	0	1	1	1	1	1	1	1	1	1	1	1	1	1	1	1	1	1	1	1	1	1	1	1	1	1	0	0	1	1	1	1	1	1	0	0	0	0	0
	GH129				1	1	1	1	1	1	2	1	1	1	1	1	1	1	1	1	1	1	1	1	1	0	0	0	0	1	1	1	1	1	1	1	1	1	0	0	0	0	0	0	0	0	0	0	0
	GH88				1	1	1	1	1	1	1	1	1	1	1	0	0	0	0	0	0	0	0	0	1	0	0	0	0	1	1	1	1	1	1	1	1	1	1	1	1	1	1	1	0	0	0	0	0
	GH29				1	1	1	1	1	1	0	1	1	1	1	0	0	0	0	1	1	1	1	1	1	0	0	0	0	1	1	1	1	1	1	1	1	1	0	0	0	0	0	0	1	0	0	0	0
	GH38				1	0	1	0	0	1	2	0	2	1	3	0	0	0	0	1	1	0	0	0	2	0	0	0	0	1	1	1	1	1	1	1	1	0	0	0	0	0	0	0	0	0	0	0	0
	GH4				0	0	0	0	0	0	2	0	1	1	1	1	1	1	1	0	0	1	2	2	1	1	1	1	0	0	1	1	0	0	0	0	0	0	0	0	0	0	0	0	0	0	1	0	0
	GH76				0	0	0	0	0	0	3	0	1	1	1	0	0	1	0	1	1	1	1	1	0	0	1	0	0	0	1	0	0	0	0	0	0	0	0	2	1	1	1	1	0	0	0	0	0
	GH112				1	1	1	1	1	1	0	0	0	0	0	0	0	0	0	0	0	0	0	0	0	0	0	0	0	1	1	1	1	1	1	1	1	1	1	1	1	1	0	1	0	0	0	0	0
	GH106				1	0	0	1	1	0	1	0	1	1	1	1	1	0	1	1	1	1	0	0	0	0	0	0	0	0	1	0	0	0	0	0	0	0	1	1	1	1	0	0	0	1	0	0	0
	GH65				0	0	0	0	0	0	4	0	0	0	0	0	0	0	0	1	1	0	0	0	0	1	1	1	1	0	0	0	0	0	0	0	0	0	1	1	1	1	1	1	0	0	0	0	0
	GH99				0	0	0	0	0	1	2	0	0	2	0	0	1	0	0	0	1	0	0	0	0	0	1	0	0	0	0	0	0	0	0	1	0	0	0	1	2	0	0	1	1	0	0	0	0
	GH55				1	0	1	0	1	1	3	0	0	0	0	0	0	0	0	0	0	0	0	0	0	0	0	0	0	0	1	0	1	1	0	0	0	0	1	1	1	1	1	0	0	0	0	0	0
	GH20				0	0	0	0	0	0	1	0	1	1	1	1	1	0	0	1	1	1	1	1	1	0	0	0	0	0	0	0	0	0	0	0	0	0	0	0	0	0	0	0	0	0	0	0	0
	GH11				0	0	0	0	0	0	0	0	0	0	0	1	1	1	0	0	0	0	0	0	0	1	1	1	1	0	0	0	0	0	0	0	1	1	1	0	0	0	0	0	0	0	1	0	0
	GH23				0	0	0	0	0	0	0	0	0	0	0	0	0	0	0	0	0	1	1	1	0	0	0	0	0	0	0	1	0	0	0	0	0	1	0	0	0	0	0	2	1	0	1	1	0
	GH125				0	0	0	0	0	0	1	0	1	1	1	0	0	0	0	1	1	0	0	0	1	0	0	0	0	0	0	0	0	0	0	0	0	0	0	0	0	0	0	0	0	0	0	0	0
	GH26				0	0	0	0	0	0	1	0	0	0	0	0	0	0	0	0	0	1	0	0	0	1	1	1	1	0	0	0	0	0	0	0	0	0	0	0	0	0	0	0	0	0	0	0	0
	GH73				0	0	0	0	0	0	0	0	0	2	0	1	1	0	0	0	0	0	1	0	0	0	0	0	0	0	0	0	0	1	0	0	0	0	0	0	0	0	0	0	0	0	0	0	0
	GH37				1	0	0	0	1	1	0	0	0	0	0	0	0	0	0	0	1	0	0	0	0	0	0	0	0	0	0	0	0	0	0	0	0	0	0	0	0	0	0	0	0	0	0	0	0
	GH15				0	0	0	0	0	0	0	0	0	0	0	0	0	0	0	0	0	0	0	0	0	0	0	0	0	0	0	0	0	0	0	0	0	0	0	0	0	0	0	0	1	0	1	0	0
	GH46				0	0	0	0	0	0	1	0	0	0	0	0	0	0	0	0	0	0	0	0	0	0	0	0	0	0	0	1	0	0	0	0	0	0	0	0	0	0	0	0	0	0	0	0	0
	GH117				0	0	0	0	0	0	0	0	0	0	0	0	0	0	0	0	0	0	0	0	0	0	0	0	0	0	0	0	0	0	1	0	0	0	0	0	0	0	0	0	0	0	0	0	1
	GH12				0	0	0	0	0	0	1	0	0	0	0	0	0	0	0	0	0	0	0	0	0	0	0	0	0	0	0	0	0	0	0	0	0	0	0	0	0	0	0	0	0	0	0	0	0
	GH24				0	0	0	0	0	0	0	0	0	0	0	0	0	0	0	0	0	0	0	0	0	0	0	0	0	0	0	0	0	0	0	0	0	0	0	0	0	0	0	0	0	0	0	1	0
	GH64				0	0	0	0	0	0	1	0	0	0	0	0	0	0	0	0	0	0	0	0	0	0	0	0	0	0	0	0	0	0	0	0	0	0	0	0	0	0	0	0	0	0	0	0	0
	GH74				0	0	0	0	0	0	0	0	0	0	0	0	0	0	0	0	0	0	0	0	0	0	0	0	0	1	0	0	0	0	0	0	0	0	0	0	0	0	0	0	0	0	0	0	0
	GH81				0	0	0	0	0	0	1	0	0	0	0	0	0	0	0	0	0	0	0	0	0	0	0	0	0	0	0	0	0	0	0	0	0	0	0	0	0	0	0	0	0	0	0	0	0
	GH85				0	0	0	0	0	0	0	0	0	0	0	0	0	0	0	0	0	0	0	0	1	0	0	0	0	0	0	0	0	0	0	0	0	0	0	0	0	0	0	0	0	0	0	0	0
	GH87				0	0	0	0	0	0	1	0	0	0	0	0	0	0	0	0	0	0	0	0	0	0	0	0	0	0	0	0	0	0	0	0	0	0	0	0	0	0	0	0	0	0	0	0	0
	GH128				0	0	0	0	0	0	1	0	0	0	0	0	0	0	0	0	0	0	0	0	0	0	0	0	0	0	0	0	0	0	0	0	0	0	0	0	0	0	0	0	0	0	0	0	0
Carbohydrate Esterase(s) (CEs)	CE1				10	9	9	9	9	9	4	6	12	12	16	6	8	13	9	11	14	14	11	12	8	4	4	4	6	4	11	6	8	8	8	8	8	8	7	6	6	7	14	13	11	2	7	8	3
	CE10				7	9	11	8	9	8	4	4	8	7	6	10	11	9	9	14	13	13	8	8	4	1	1	1	1	4	6	4	8	7	5	3	5	6	9	8	10	9	3	3	8	5	7	4	6
	CE4				4	4	3	3	3	4	2	5	2	2	3	6	4	4	3	3	3	4	3	2	2	9	9	9	10	4	3	3	5	3	5	3	5	5	4	3	3	3	3	6	1	1	2	2	1
	CE3				3	3	3	4	3	3	0	1	2	2	3	5	5	3	3	3	3	4	5	4	2	1	1	2	3	3	5	2	4	3	3	1	4	2	4	4	2	2	3	4	4	4	3	4	3
	CE12				4	3	5	5	4	3	1	2	1	0	1	1	1	1	1	1	1	1	1	1	1	1	1	1	1	2	5	1	3	3	3	4	3	5	3	4	5	5	2	4	0	0	0	0	1
	CE8				3	3	3	3	3	3	0	1	1	0	0	0	0	1	1	0	0	1	1	1	0	0	1	0	1	0	1	2	2	2	2	2	3	4	2	3	2	2	4	3	0	0	1	0	0
	CE2				3	3	3	3	4	2	1	1	1	1	1	1	1	1	1	1	1	1	2	1	0	2	2	2	1	1	1	1	1	1	1	1	1	2	1	2	1	1	0	0	0	0	1	1	0
	CE9				1	1	1	1	1	1	1	1	1	1	1	1	1	1	1	1	1	1	1	1	2	1	1	1	2	1	1	1	1	1	1	1	1	1	1	1	1	1	1	2	1	1	1	0	1
	CE13				2	1	1	1	2	1	2	1	1	1	1	1	1	1	1	2	1	1	1	1	1	1	1	1	1	1	1	1	1	1	1	1	1	1	1	1	1	1	1	1	0	0	0	0	0
	CE7				0	0	0	0	1	0	1	0	1	1	1	2	2	3	3	2	2	2	2	2	1	0	0	0	0	0	0	0	1	0	2	0	1	0	1	1	2	1	1	1	1	1	0	1	1
	CE6				0	0	0	0	0	0	0	1	0	0	0	0	0	0	0	0	2	0	0	0	0	2	2	2	2	2	2	2	1	1	1	2	0	0	2	2	2	2	2	2	0	0	0	0	0
	CE14				0	0	0	0	0	0	0	0	0	1	0	0	1	0	0	0	0	0	0	0	0	1	0	0	0	0	1	0	1	0	1	0	0	0	0	0	0	0	0	0	2	0	1	1	0
	CE5				0	0	0	0	0	0	0	0	0	0	0	0	1	0	0	0	0	0	0	0	0	0	0	0	0	0	0	0	0	0	0	0	0	0	0	0	0	0	0	0	0	0	0	0	0
	CE15				0	0	1	0	0	0	0	0	0	0	0	0	0	0	0	0	0	0	0	0	0	0	0	0	0	0	0	0	0	0	0	0	0	0	0	0	0	0	0	0	0	0	0	0	0
Polysaccharide Lyase(s) (PLs)	PL9				1	1	1	1	1	1	0	0	0	0	0	0	0	0	0	0	0	0	0	0	0	1	1	1	3	0	1	1	2	2	2	2	2	3	1	1	1	1	2	1	0	0	1	0	0
	PL12				1	1	2	2	2	2	0	1	1	1	1	0	0	0	1	0	1	0	0	0	1	0	0	0	0	1	1	1	1	1	1	1	1	1	2	1	1	1	1	1	0	0	0	0	0
	PL11				3	1	1	1	3	1	0	0	0	0	0	0	0	0	0	0	0	0	0	0	0	0	0	0	0	2	2	0	1	1	1	3	1	1	0	1	1	1	0	0	0	0	0	0	0
	PL1				0	0	0	0	0	0	0	0	0	0	0	0	1	0	0	0	0	0	0	0	0	1	1	1	1	0	0	0	1	1	1	1	1	1	0	0	0	0	0	0	0	0	1	0	0
	PL6				0	0	0	0	0	0	0	0	0	0	0	0	0	0	0	0	0	0	0	0	0	1	1	1	1	0	0	0	0	0	0	0	0	0	0	0	0	0	0	0	0	0	0	0	0
	PL10				0	0	0	0	0	0	0	0	0	0	0	0	0	0	0	0	0	0	0	0	0	0	0	0	0	0	0	0	0	0	0	0	1	1	0	0	0	0	0	0	0	0	0	0	0
	PL21				0	0	0	0	0	0	0	0	0	0	0	0	0	0	0	0	0	0	0	0	0	0	0	0	0	0	0	0	0	0	0	1	0	0	0	0	0	0	0	0	0	0	0	0	0
Glycosyl Transferase(s) (GTs)	GT2				61	52	59	53	57	60	36	54	45	45	36	51	39	54	45	40	41	63	52	51	31	35	38	35	36	42	49	38	52	44	49	48	37	39	37	35	42	38	32	49	24	27	29	34	31
	GT4				26	27	31	25	37	24	21	28	23	24	20	23	24	19	18	17	20	28	23	19	14	18	14	18	16	21	20	19	30	21	26	24	15	21	14	16	22	23	17	26	15	8	14	20	9
	GT11				4	3	6	5	4	5	4	3	4	3	3	3	3	3	3	4	3	3	3	3	4	3	3	3	3	3	3	5	7	5	4	3	3	4	3	3	3	5	3	5	0	0	0	0	0
	GT28				3	2	3	2	3	3	3	3	2	3	2	2	2	3	3	5	4	2	2	2	2	2	2	2	2	2	3	2	4	5	5	5	2	3	3	2	2	2	2	2	1	1	1	2	1
	GT35				2	2	2	2	2	2	2	2	2	2	2	2	2	2	2	2	2	2	2	2	2	2	2	2	2	2	2	2	2	2	2	2	2	2	2	2	2	2	2	2	1	2	2	2	2
	GT83				1	0	0	0	0	1	0	1	2	1	1	4	4	3	3	2	3	7	3	3	2	0	0	0	2	1	3	0	3	2	3	3	0	2	1	2	0	0	0	4	0	0	0	0	0
	GT32				0	1	1	0	0	0	3	1	2	3	0	1	2	2	2	2	3	1	0	0	1	0	2	1	1	0	1	1	1	1	4	4	2	2	1	2	3	3	2	1	1	1	1	2	0
	GT51				1	1	1	1	1	1	1	1	1	1	1	1	1	1	1	1	1	1	1	1	1	2	2	2	2	1	1	1	1	1	1	1	1	1	1	1	1	1	1	1	2	2	2	2	2
	GT8				1	6	1	3	1	0	1	5	0	0	0	1	0	0	0	0	0	0	1	1	1	0	0	0	0	2	2	0	3	5	5	0	3	3	0	0	0	0	1	1	1	0	1	0	1
	GT5				1	1	1	1	1	1	1	1	1	1	1	1	1	1	1	1	1	2	1	1	1	1	1	1	1	1	1	1	1	1	1	2	1	1	1	1	1	1	1	1	1	1	1	1	1
	GT26				1	1	1	1	2	2	1	1	2	1	1	1	1	1	1	1	1	1	1	1	1	1	1	1	1	2	2	1	1	1	1	1	1	1	2	1	1	1	2	1	0	0	0	0	0
	GT39				2	2	0	0	1	1	0	2	1	2	1	1	1	1	0	2	1	0	1	1	1	1	1	1	1	1	1	1	1	2	1	1	1	0	3	1	1	2	2	2	0	0	0	0	0
	GT17				1	1	1	1	1	1	1	1	1	1	1	1	1	1	1	1	1	1	1	1	1	1	1	1	1	1	1	1	1	1	1	1	1	1	1	1	1	1	1	1	0	0	0	0	0
	GT81				0	0	0	0	0	0	1	0	1	1	1	0	0	1	1	1	1	0	0	0	0	1	1	1	1	1	0	0	1	1	1	1	1	0	1	1	1	1	1	1	0	0	0	0	0
	GT1				0	0	1	1	1	1	0	2	0	0	0	1	1	1	0	0	0	1	1	1	0	1	1	1	1	1	0	0	1	0	1	0	0	3	1	0	1	0	0	0	0	0	0	0	0
	GT14				1	0	1	0	1	1	0	2	1	1	1	1	1	0	0	0	1	1	1	1	0	0	0	0	0	0	0	0	0	0	0	0	0	1	1	2	1	0	0	1	2	0	1	0	0
	GT27				1	0	0	0	1	0	2	2	0	1	1	0	1	0	0	1	1	1	1	0	1	0	0	0	0	0	1	0	2	2	0	0	0	0	1	1	0	0	0	0	0	0	0	0	0
	GT13				0	0	1	1	1	0	0	1	1	0	0	0	0	0	0	0	1	0	0	0	0	0	0	0	0	0	2	4	1	1	0	0	0	1	0	0	1	1	0	1	0	0	0	0	0
	GT23				1	0	1	1	3	2	0	2	2	0	0	0	0	0	1	0	0	0	0	0	0	0	0	0	0	0	0	0	0	0	0	0	0	0	0	0	2	1	0	1	0	0	0	0	0
	GT10				1	2	0	1	1	1	0	1	1	0	0	0	0	0	0	0	0	0	0	0	0	0	0	0	0	1	1	0	0	2	0	0	1	1	0	0	0	1	0	2	0	0	0	0	0
	GT12				0	0	0	0	0	0	0	0	0	0	0	0	0	0	1	0	0	2	0	0	0	1	1	1	1	0	0	1	2	1	1	0	1	1	1	1	1	0	0	0	0	0	0	0	0
	GT19				0	0	0	0	0	0	0	0	1	0	2	0	0	0	1	0	0	1	0	0	0	0	0	0	0	0	0	0	0	0	0	0	0	0	1	0	0	0	1	0	1	0	0	0	0
	GT46				0	2	1	1	0	0	0	1	0	0	0	0	0	0	0	0	0	0	0	0	0	0	0	0	0	0	1	2	0	0	0	0	0	0	0	0	0	0	0	0	0	0	0	0	0
	GT9				0	0	0	0	0	1	0	0	0	0	0	0	0	0	0	1	0	0	0	0	0	0	0	0	3	0	0	0	0	0	0	0	0	0	0	0	0	0	0	0	0	0	2	0	0
	GT45				0	0	1	1	0	0	0	0	0	0	0	0	0	0	0	0	1	0	0	0	0	0	0	0	1	1	0	1	0	0	0	0	0	0	0	0	0	0	0	0	0	0	0	0	0
	GT7				2	0	2	0	0	0	0	0	0	0	0	0	0	0	0	0	0	0	0	0	0	0	0	0	0	0	0	0	0	0	0	0	0	0	0	0	0	0	0	0	0	0	0	0	0
	GT56				0	0	0	0	0	0	1	0	0	0	0	0	0	0	0	0	0	0	1	0	0	0	0	0	0	0	0	1	0	0	1	0	0	0	0	0	0	0	0	0	0	0	0	0	0
	GT76				0	1	0	0	0	0	0	2	0	0	0	0	0	0	0	0	0	0	1	0	0	0	0	0	0	0	0	0	0	0	0	0	0	0	0	0	0	0	0	0	0	0	0	0	0
	GT94				1	0	0	0	0	0	0	0	0	0	0	1	0	0	0	1	1	0	0	0	0	0	0	0	0	0	0	0	0	0	0	0	0	0	0	0	0	0	0	0	0	0	0	0	0
	GT73				0	0	0	0	0	0	0	0	0	0	0	0	0	0	0	0	0	1	0	0	0	0	0	0	0	0	0	0	0	0	0	0	0	0	0	0	0	0	0	0	0	1	0	1	0
	GT87				0	0	0	0	0	0	0	0	0	0	0	0	0	0	0	0	0	0	0	0	0	0	0	0	0	0	0	0	0	0	0	0	0	0	0	0	1	0	0	0	2	0	0	0	0
	GT92				0	0	0	0	0	0	1	0	0	0	0	0	0	0	0	0	0	0	0	0	0	0	0	0	0	0	0	0	1	1	0	0	0	0	0	0	0	0	0	0	0	0	0	0	0
	GT22				0	0	0	0	0	0	0	0	0	0	0	0	0	0	0	0	0	1	0	0	0	0	0	0	0	0	0	0	0	0	0	0	0	0	0	0	0	0	0	0	0	0	0	0	0
	GT30				0	0	0	0	0	0	0	0	0	0	0	0	0	0	0	0	0	0	0	0	0	0	0	0	0	0	0	0	0	0	0	0	0	0	0	0	0	0	0	0	0	0	1	0	0
	GT60				0	0	0	0	0	0	0	0	0	0	0	0	0	0	0	0	0	0	0	0	0	0	0	0	1	0	0	0	0	0	0	0	0	0	0	0	0	0	0	0	0	0	0	0	0
	GT90				0	0	0	0	0	0	0	1	0	0	0	0	0	0	0	0	0	0	0	0	0	0	0	0	0	0	0	0	0	0	0	0	0	0	0	0	0	0	0	0	0	0	0	0	0
Carbohydrate-Binding Module(s) (CBMs)	CBM48				5	5	5	5	6	6	6	6	5	5	5	5	5	6	5	6	6	4	5	5	5	4	4	4	4	4	4	4	5	5	5	5	5	6	5	5	5	5	5	5	1	1	1	1	1
	CBM6				5	3	5	4	7	7	6	5	2	1	3	2	2	2	4	3	3	3	2	3	3	16	16	19	17	8	2	4	5	5	1	6	5	7	4	2	1	1	1	2	0	0	5	3	0
	CBM4				7	4	7	3	7	3	9	0	0	0	0	4	4	5	4	5	5	6	4	4	0	0	0	0	0	0	0	0	3	3	0	0	4	4	11	11	11	11	11	5	5	0	4	5	0
	CBM2				4	5	8	4	4	4	1	4	0	0	0	1	1	2	1	1	1	0	1	1	1	4	4	4	4	3	3	2	10	10	6	10	10	9	2	2	2	2	1	1	5	1	10	9	1
	CBM34				4	4	5	4	5	5	3	4	3	3	2	2	2	2	2	4	5	2	3	3	1	1	1	1	1	1	1	2	3	4	3	3	2	2	3	3	3	3	2	2	2	2	2	3	2
	CBM13				3	1	4	1	3	2	6	2	0	0	1	6	2	8	2	4	1	0	1	1	0	4	4	4	3	0	0	0	3	3	3	4	7	7	0	1	1	1	1	0	2	0	10	4	0
	CBM26				0	0	0	0	0	0	10	1	3	3	0	1	1	4	4	1	6	4	3	3	4	0	0	0	0	0	0	0	3	3	3	3	4	3	3	3	2	3	3	0	6	5	7	5	5
	CBM35				2	2	2	2	3	3	17	3	3	3	3	2	2	2	2	4	2	2	2	3	2	0	0	0	0	2	2	3	4	4	2	3	2	2	1	4	3	4	5	1	0	0	0	0	0
	CBM67				3	2	3	3	2	2	1	0	6	6	4	1	1	1	2	7	6	6	1	1	1	0	0	0	0	0	2	2	3	2	3	2	1	3	3	4	5	4	2	2	3	1	2	0	2
	CBM50				1	1	1	1	1	1	1	1	2	2	2	2	2	2	4	2	2	2	4	4	2	2	2	2	2	3	2	3	3	3	3	3	3	3	3	3	2	2	3	3	1	1	1	1	1
	CBM61				1	1	1	1	1	1	1	0	3	3	1	1	1	0	2	2	2	1	2	2	1	0	0	0	0	0	0	0	3	3	3	2	5	3	4	4	4	4	3	0	4	0	2	2	0
	CBM32				2	1	2	1	2	2	9	0	3	3	2	5	4	0	1	3	3	3	2	2	1	0	0	0	1	0	0	1	0	0	0	3	0	1	1	1	1	1	1	1	1	0	0	0	1
	CBM37				0	0	0	0	1	0	0	1	3	4	3	4	5	2	8	4	2	5	3	2	2	2	2	2	0	0	0	0	1	1	0	0	0	0	1	0	0	0	2	0	0	0	0	0	0
	CBM30				2	2	2	2	2	2	1	2	2	2	1	1	1	2	1	1	1	2	1	1	2	0	0	0	0	2	1	1	2	2	2	2	2	0	1	1	1	1	1	0	2	0	1	2	0
	CBM36				1	0	0	0	0	0	0	1	0	0	0	4	4	3	2	1	2	0	2	2	0	2	2	2	1	0	0	0	2	2	2	2	5	3	2	0	0	0	0	0	1	0	2	1	0
	CBM66				1	1	1	1	1	1	3	1	0	0	0	0	0	0	1	2	1	0	0	0	0	1	1	1	2	1	1	1	2	2	0	1	2	2	1	1	1	1	1	1	1	0	2	1	0
	CBM9				0	0	0	0	0	0	0	1	0	0	0	1	1	1	1	1	1	0	1	1	1	0	0	0	0	0	0	0	1	1	1	1	1	1	0	0	0	0	0	0	0	0	1	1	0
	CBM23				0	0	0	0	0	0	2	0	2	2	0	0	0	0	0	2	2	0	0	0	0	0	0	0	0	0	0	0	0	0	0	0	0	0	2	2	2	2	0	0	0	0	0	0	0
	CBM41				0	0	0	0	0	0	0	1	1	1	1	0	0	1	0	0	0	0	1	1	1	0	0	0	0	0	0	0	1	1	1	1	0	1	1	1	1	1	1	0	0	0	0	0	0
	CBM3				1	1	1	1	0	0	0	0	0	0	0	0	0	0	0	0	0	0	0	0	0	0	0	0	0	0	0	0	1	1	1	1	1	1	0	0	0	0	0	0	1	0	1	1	0
	CBM16				2	1	2	1	1	2	0	0	0	0	0	0	0	0	0	0	0	0	0	0	0	0	0	0	0	0	0	0	0	0	0	0	0	0	1	0	0	0	0	0	0	0	0	0	0
	CBM27				0	0	0	0	0	0	0	0	0	1	0	2	2	2	2	0	0	0	0	0	0	0	0	0	0	0	0	0	0	0	0	0	0	1	0	0	0	0	0	0	0	0	0	0	0
	CBM40				0	0	0	0	0	0	1	0	0	0	0	1	1	0	0	1	0	0	0	0	1	0	0	0	0	0	0	0	0	0	0	0	0	0	0	0	0	0	1	0	0	0	1	2	0
	CBM5				0	0	0	0	0	0	3	0	0	0	0	0	0	0	0	0	0	0	0	0	0	0	0	0	0	0	0	0	0	0	0	0	0	0	0	0	0	0	0	1	0	1	0	1	1
	CBM12				0	0	0	0	0	0	0	0	0	0	0	1	0	0	0	0	0	1	0	0	0	0	0	0	0	0	0	0	0	0	0	0	0	0	0	0	0	0	0	0	0	0	0	1	0
	CBM42				0	0	0	0	0	0	0	0	0	0	0	0	0	0	0	0	0	0	0	0	0	0	0	0	0	0	0	0	0	0	0	0	0	0	0	0	0	0	0	0	1	1	1	1	1
	CBM56				0	0	0	0	0	0	1	0	0	0	0	0	0	0	1	0	0	0	1	0	0	0	0	0	0	0	0	0	0	0	0	0	0	1	0	0	0	0	0	0	0	0	1	0	0
	CBM57				0	0	0	0	0	0	0	0	0	0	0	0	0	0	0	0	0	0	0	0	1	0	0	0	0	0	0	0	1	1	1	0	1	0	0	0	0	0	0	0	0	0	0	0	0
	CBM20				0	0	0	0	0	0	0	0	0	0	0	0	0	0	0	0	0	0	0	0	0	1	0	1	1	0	0	0	0	0	0	0	0	0	0	0	0	0	0	0	0	0	0	0	0
	CBM47				0	0	0	0	0	0	0	0	1	1	0	0	0	0	0	0	0	0	0	0	1	0	0	0	0	0	0	0	0	0	0	0	0	0	0	0	0	0	0	0	0	0	0	0	0
	CBM51				0	0	0	0	0	0	0	0	0	0	0	0	0	0	0	0	0	1	0	0	0	0	0	0	0	0	0	0	0	0	0	0	0	0	0	0	0	0	0	2	0	0	0	0	0
	CBM21				1	0	0	0	0	0	0	0	0	0	0	0	0	0	0	0	0	0	0	0	0	0	0	0	0	0	0	0	0	0	0	0	0	0	0	0	0	0	0	0	0	0	0	0	0
	CBM22				0	0	0	0	0	0	0	0	0	0	0	0	0	0	0	0	0	0	0	0	0	0	0	0	0	0	0	0	0	0	0	0	0	0	0	0	0	0	0	0	0	0	1	0	0
	CBM28				0	0	0	0	0	0	0	0	0	0	0	0	0	0	0	0	0	0	0	0	0	0	0	0	0	0	0	0	0	0	0	0	0	0	0	0	0	0	0	0	0	0	0	1	0
	CBM39				0	0	0	0	0	0	1	0	0	0	0	0	0	0	0	0	0	0	0	0	0	0	0	0	0	0	0	0	0	0	0	0	0	0	0	0	0	0	0	0	0	0	0	0	0
	CBM46				0	0	0	0	0	0	0	0	0	0	0	0	0	0	0	0	0	0	0	0	0	0	0	0	0	0	0	0	0	0	0	0	0	0	0	0	0	1	0	0	0	0	0	0	0
	CBM59				0	0	0	0	0	0	0	1	0	0	0	0	0	0	0	0	0	0	0	0	0	0	0	0	0	0	0	0	0	0	0	0	0	0	0	0	0	0	0	0	0	0	0	0	0
	CBM65				0	0	0	0	0	0	0	0	1	0	0	0	0	0	0	0	0	0	0	0	0	0	0	0	0	0	0	0	0	0	0	0	0	0	0	0	0	0	0	0	0	0	0	0	0
Left, Enzyme Family based on CAZyme classification; GH, glycoside hydrolase, CE, carbohydrate esterase, PL, polysaccharide lyase, and GT, glycoside transferases. Inner, presence/absence of enzyme families associated with the main polysaccharide components of plant fibre, cellulose (green), hemicellulose (blue) and pectin (purple). The degree of redness indicates relative abundance and black indic…
[truncated: 1 more columns]

## Sheet: cluster-specific CAZymes
Cluster specific CAZyme families.
CAZy Family	Cluster 3	Cluster 2	Cluster 1	Pseudobutyrivibrio		CAZy Family	Cluster 3	Cluster 2	Cluster 1	Pseudobutyrivibrio
GH11	0	3	7	1		GT1	6	7	12	0
GH12	1	0	0	0		GT7	4	0	0	0
GH15	0	0	0	2		GT10	7	1	9	0
GH20	1	11	0	0		GT11	34	46	71	0
GH23	0	3	4	4		GT12	0	4	14	0
GH24	0	0	0	1		GT13	4	2	12	0
GH26	1	1	4	0		GT17	8	14	19	0
GH28	14	25	38	0		GT22	0	1	0	0
GH30	11	12	20	0		GT26	10	15	23	0
GH37	3	1	0	0		GT30	0	0	0	1
GH38	5	11	8	0		GT45	2	1	3	0
GH46	1	0	1	0		GT46	5	0	3	0
GH55	7	0	8	0		GT56	1	2	2	0
GH64	1	0	0	0		GT60	0	0	1	0
GH65	4	2	10	0		GT76	3	1	0	0
GH67	1	14	17	0		GT83	3	41	26	0
GH73	0	5	1	0		GT87	0	0	1	2
GH74	0	0	1	0		GT90	1	0	0	0
GH81	1	0	0	0		GT92	1	0	2	0
GH85	0	1	0	0		GT94	1	3	0	0
GH87	1	0	0	0		CBM5	3	0	1	4
GH88	8	5	15	0		CBM16	9	0	1	0
GH105	14	23	60	0		CBM20	0	0	3	0
GH112	6	1	14	0		CBM21	1	0	0	0
GH117	0	1	1	1		CBM22	0	0	0	1
GH125	1	6	0	0		CBM27	0	9	1	0
GH128	1	0	0	0		CBM28	0	0	0	1
GH129	9	14	9	0		CBM35	34	34	42	0
CE5	0	1	0	0		CBM39	1	0	0	0
CE13	11	15	19	0		CBM41	1	8	10	0
CE14	0	3	4	4		CBM42	0	0	0	5
CE15	1	0	0	0		CBM46	0	0	1	0
PL6	0	0	4	0		CBM47	0	3	0	0
PL10	0	0	2	0		CBM51	0	1	2	0
PL11	10	1	15	0		CBM57	0	2	4	0
PL12	11	7	16	0		CBM59	1	0	0	0
PL21	0	0	1	0		CBM65	0	1	0	0
						SLH	1	1	3	0
Numbers refer to the sum of genes that contain specific CAZy families for each cluster group.

## Sheet: important enzymes
Important fibre degrading enzymes involved in forage degradation in the rumen.
Main fibre-degrading enzymes	Function	Systematic Gene Name/Description	CAZyme family A	Pfam Protein Family B	EC Number C
Cellulases
Endo/Exo-glucanases	Endohydrolysis of 1,4-β-D-glucosidic linkages in cellulose or cleave cellobiose residues.	Endo-1,4-β-glucanase/Cellulase	GH5, GH124	150	3.2.1.4
	Hydrolysis of 1,4-linkages in 1,4-β-D-glucans, to remove successive glucose units.	Exo-1,4-β-glucanase/ cellodextrinase	GH9, GH44, GH45	759	3.2.1.74
Cellobiohydrolases	Hydrolysis of 1,4-β-D-glucosidic linkages in cellulose releasing cellobiose.	Cellulose 1,4-β-cellobiosidase	GH48	2011	3.2.1.176
α-Glucosidases	Hydrolysis of terminal, non-reducing 1,4-α-D-glucose residues with release of D-glucose.	α-glucosidase	GH31, GH97	1055	3.2.1.20
β-Glucosidases	Hydrolysis of glucose from non-reducing end of cellobioses and cellooligodextrins.	β-glucosidase	GH1, GH3	00232, 00933	3.2.1.21
Hemicellulases
Xylanases	Endohydrolysis of 1,4-β-D-xylosidic linkages in xylan backbone releasing xylooligomers.	Endo-1,4-β-xylanase/ Xylanase/chitin deacetylase	GH5, GH10, GH11	00150, 00331, 00457	3.2.1.8
	Hydrolysis of 1,4-β-D-xylose residues from the reducing end of oligosaccharides.	Reducing end xylose-releasing exo-oligoxylanase	GH8	1270	3.2.1.156
Mannanases	Hydrolysis of 1,4-β-D-mannosidic linkages in mannans releasing mannan oligomers.	Endo-1,4-β-glucanase/Cellulase	GH5	150	3.2.1.4
		Endo-1,4-β-mannanase/β-mannanase	GH26	2156	3.2.1.78
	Hydrolysis of cellobiose from the reducing end of xyloglucans.	Oligoxyloglucan reducing-end cellobiohydrolase	GH74	2012	3.2.1.150
Lichenases	Endohydrolysis of 1,4-β-D-glucosidic linkages in β-D-glucans containing 1,3- and 1,4-bonds.	1,3-1,4-β-D-glucan 4-glucanohydrolase/ licheninase	GH8	1270	3.2.1.73
		Endo-1,3,4-β-glucanase	GH16	722	3.2.1.6
β- Xylosidases	Hydrolysis of 1,4-β-D-xylans, to remove successive D-xylose residues from the non-reducing termini.	Xylan 1,4-β-xylosidase/β-xylosidase/O-Glycosyl hydrolase	GH3, GH30, GH39, GH43, GH120	00933, 02055, 01229, 04616, 07602	3.2.1.37
Endo-/Xylo-glucanases	Hydrolyze longer cellooligosaccharides, xylan and xyloglucans.	Endo-/Xylo-glucanases	GH44, GH45		3.2.1.4, 3.2.1.151
α-Glucuronidases	Cleave α-1,2 bond between glucuronic acid side chain substitutions releasing glucuronic acid.	α-D-glucuronidase	GH4, GH67	02056, 07488	3.2.1.139
		Xylan α-1,2-glucuronosidase	GH115	5270	3.2.1.131
α-L-Arabinofuranosidases	Hydrolysis of terminal non-reducing α-L-arabinofuranoside residues in α-L-arabinosides.	α-L-arabinofuranosidase/ xylosidase	GH43, GH51	04616, 06964	3.2.1.55
	Cleave arabinans at O-2 and O-3 positions on xylan back bone.	β-L-arabinofuranosidase	GH127	5270	3.2.1.185
1,4-β-Mannosidases	Hydrolysis of exo β-1,4-D bond of mannan oligomers releasing mannose.	β-mannosidase	GH1,GH2,	00232, 00703, 00150	3.2.1.25
			GH5
α-Mannosidases	Hydrolysis of terminal, non-reducing α-D-mannose residues in α-D-mannosides.	α-mannosidase	GH38	1074	3.2.1.24
Acetyl xylan esterases	Catalyses the hydrolysis of acetyl groups from polymeric xylan and acetylated xylose.	Acetyl xylan esterase/ Polysaccharide deacetylase	CE1, CE2, CE3, CE4, CE6, CE7, CE12	00756, 13472, 05448, 01522	3.1.1.72
Cinnamoyl/Feruloyl esterases	Cleaves hydroxycinnamic acids side chain substitutions releasing p-coumaric and ferulic acids.	Feruloyl esterase	CE1	756	3.1.1.73
Pectinases
α-Galactosidases	Hydrolysis of terminal, non-reducing α-D-galactose residues in α-D-galactosides, including galactose oligosaccharides, galactomannans and galactolipids.	α-D-galactosidase/Melibiase	GH27, GH97	2065	3.2.1.22
β-Galactosidases	Hydrolysis of terminal non-reducing β-D-galactose residues in β-D-galactosides.	β-galactosidase	GH35, GH42	01301, 02449	3.2.1.23
α-L-Fucosidases	Hydrolysis of α-1,6-linked fucose reducing-end N-acetylglucosamine from carbohydrate moieties of glycoproteins.	α-L-fucosidase	GH29	1120	3.2.1.51
	Hydrolysis of terminal non-reducing α-1,2-linked L-fucose residues from glycoproteins and oligosaccharides.	α-1,2-L-fucosidase	GH95		3.2.1.63
Pectate lyases	Eliminative cleavage of 1,4-α-D-galacturonan to give oligosaccharides.	1,4-α-D-galacturonan lyase/Pectate lyases	PL1	544	4.2.2.2
	Cleave main chain and branches in pectic polysaccharides.	Pectate lyase	PL9, PL10	14200, 09492
α-Amylases	Hydrolysis of 1,4-α-D-glucosidic linkages in polysaccharides containing three or more 1,4-α-linked D-glucose units.	α-amylase	GH13	128	3.2.1.1
Pullulanases	Hydrolysis of 1,6-α-D-glucosidic linkages in pullulan and dextrins of amylopectin and glycogen.	Pullulanase			3.2.1.41
Polygalacturonases	Hydrolyse α-1,4 glycosidic linkages between galacturonate residues in polygalacturonic acid.	Polygalacturonase/Exo-polygalacturonase	GH28	295	3.2.1.15, 3.2.1.67
Rhamnogalacturonases	Cleave α-1,2 linkages between galacturonic acid and rhamnose residues.	Rhamnogalacturonase			3.2.1.171
Rhamnohydrolases	Cleave single rhamnose units from the non-reducing end of rhamnogalacturonan.	Rhamnogalacturonan rhamnohydrolase			3.2.1.174
Rhamnogalacturonan galacturonohydrolases	Cleave single galacturonate units from the non-reducing end of rhamnogalacturonan.	Rhamnogalacturonan α-1,2-galacturono-hydrolase			3.2.1.173
Endo-1,4-β-galactanases	Specific hydrolyses 1,4-β-D-galactosidic linkages in type I arabinogalactans.	Arabinogalactan endo-1,4-β-galactosidase	GH53	7745	3.2.1.89
α-L-Rhamnosidases	Hydrolysis of terminal non-reducing α-L-rhamnose residues in α-L-rhamnosides.	α-L-rhamnosidase	GH78/	5592	3.2.1.40
			GH106
β-Glucuronyl/ Rhamnogalacturonyl hydrolases	The enzyme is part of the degradation system for rhamnogalacturonan II.	d-4,5-unsaturated β-glucuronyl/ rhamnogalacturonyl hydrolase	GH88/	7470	3.2.1.-, 3.2.1.172
			GH105
Pectin methyl esterases	Demethylation of pectin in the plant cell wall.	Pectin methylesterase	CE8	1095	3.1.1.11
Pectin acetyl esterases		Pectin acetylesterase/Pectin esterase	CE12/	13472, 03283
			CE13
Rhamnogalacturonan acetyl esterases	Hydrolytic cleavage of 2- or 3-O-acetyl groups of α-D-galacturonic acid in rhamnogalacturonan I.	Rhamnogalacturonan 2/3-O-acetyl-α-D-galacturonate O-acetylhydrolase	CE12	13472	3.1.1.86
Rhamnogalacturonan lyases	The enzyme is part of the degradation system for rhamnogalacturonan I.	α-L-rhamnopyranosyl-1,4-α-D-galacto-pyranosyluronate endolyase	PL11	14099	4.2.2.23
Others
Methyl-glucuronoyl methylesterases	Cleave ester linkage between 4-O-methyl-D-glucuronic acid and alcohol group.	4-O-methyl-glucuronoyl methylesterase/Carboxylesterase	CE15	5870	3.1.1.1
Invertases	Inversion/hydrolysis of fructans in grasses containing polysaccharides such as inulin and sucrose.	Invertase, Endo/Exo-Inulinase, sucrose-fructosyltransferase	GH32	251	3.2.1.26, 3.2.1.7, 3.2.1.80, 2.4.1.-
Phosphorylases	Phosphorolyze/cleave protein-bound β-1,2-glucans.	Cellobiose, cellodextrin, chitobiose phosphorylase	GH94	6165	2.4.1.20, 2.4.1.49, 2.4.1.-
Descriptions and classifications compiled from the A, CAZy database [106], B, Pfam and iPfam databases [107], and C, Enzyme commission number from the PDB database [108].

## Sheet: CAZy functions
CAZy families analysed and their known activities.
Family	Domaina	CAZy Activities
GH1	Pfam00232	β-glucosidase (EC 3.2.1.21); β-galactosidase (EC 3.2.1.23); β-mannosidase (EC 3.2.1.25); β-glucuronidase (EC 3.2.1.31); β-D-fucosidase (EC 3.2.1.38); phlorizin hydrolase (EC 3.2.1.62); exo-β-1,4-glucanase (EC 3.2.1.74); 6-phospho-β-galactosidase (EC 3.2.1.85); 6-phospho-β-glucosidase (EC 3.2.1.86); strictosidine β-glucosidase (EC 3.2.1.105); lactase (EC 3.2.1.108); amygdalin β-glucosidase (EC 3.2…
GH2	Pfam00703	β-galactosidase (EC 3.2.1.23) ; β-mannosidase (EC 3.2.1.25); β-glucuronidase (EC 3.2.1.31); mannosylglycoprotein endo-β-mannosidase (EC 3.2.1.152); exo-β-glucosaminidase (EC 3.2.1.165).
GH3	Pfam00933	β-glucosidase (EC 3.2.1.21); xylan 1,4-β-xylosidase (EC 3.2.1.37); β-N-acetylhexosaminidase (EC 3.2.1.52); glucan 1,3-β-glucosidase (EC 3.2.1.58); glucan 1,4-β-glucosidase (EC 3.2.1.74); exo-1,3-1,4-glucanase (EC 3.2.1.-); αlpha-L-arabinofuranosidase (EC 3.2.1.55).
GH4	Pfam02056	maltose-6-phosphate glucosidase (EC 3.2.1.122); α-glucosidase (EC 3.2.1.20); α-galactosidase (EC 3.2.1.22); 6-phospho-β-glucosidase (EC 3.2.1.86); α-glucuronidase (EC 3.2.1.139).
GH5	Pfam00150	chitosanase (EC 3.2.1.132); β-mannosidase (EC 3.2.1.25); Cellulase (EC 3.2.1.4); glucan 1,3-β-glucosidase (EC 3.2.1.58); licheninase (EC 3.2.1.73); glucan endo-1,6-β-glucosidase (EC 3.2.1.75); mannan endo-β-1,4-mannosidase (EC 3.2.1.78); endo-β-1,4-xylanase (EC 3.2.1.8); cellulose β-1,4-cellobiosidase (EC 3.2.1.91); β-1,3-mannanase (EC 3.2.1.-); xyloglucan-specific endo-β-1,4-glucanase (EC 3.2.1.…
GH8	Pfam01270	chitosanase (EC 3.2.1.132); cellulase (EC 3.2.1.4); licheninase (EC 3.2.1.73); endo-1,4-β-xylanase (EC 3.2.1.8); reducing-end-xylose releasing exo-oligoxylanase (EC 3.2.1.156).
GH9	Pfam00759	endoglucanase (EC 3.2.1.4); cellobiohydrolase (EC 3.2.1.91); β-glucosidase (EC 3.2.1.21); exo-β-glucosaminidase (EC 3.2.1.165).
GH10	Pfam00331	endo-1,4-β-xylanase (EC 3.2.1.8); endo-1,3-β-xylanase (EC 3.2.1.32).
GH11	Pfam00457	xylanase (EC 3.2.1.8).
GH12	Pfam01670	endoglucanase (EC 3.2.1.4); xyloglucan hydrolase (EC 3.2.1.151); β-1,3-1,4-glucanase (EC 3.2.1.73); xyloglucan endotransglycosylase (EC 2.4.1.207).
GH13	Pfam00128	α-amylase (EC 3.2.1.1); pullulanase (EC 3.2.1.41); cyclomaltodextrin glucanotransferase (EC 2.4.1.19); cyclomaltodextrinase (EC 3.2.1.54); trehalose-6-phosphate hydrolase (EC 3.2.1.93); oligo-α-glucosidase (EC 3.2.1.10); maltogenic amylase (EC 3.2.1.133); neopullulanase (EC 3.2.1.135); α-glucosidase (EC 3.2.1.20); maltotetraose-forming α-amylase (EC 3.2.1.60); isoamylase (EC 3.2.1.68); glucodextr…
GH15	Pfam00723	glucoamylase (EC 3.2.1.3); glucodextranase (EC 3.2.1.70); α,α-trehalase (EC 3.2.1.28).
GH16	cd00413	xyloglucan:xyloglucosyltransferase (EC 2.4.1.207); keratan-sulfate endo-1,4-β-galactosidase (EC 3.2.1.103); endo-1,3-β-glucanase (EC 3.2.1.39); endo-1,3(4)-β-glucanase (EC 3.2.1.6); licheninase (EC 3.2.1.73); β-agarase (EC 3.2.1.81); kappa;-carrageenase (EC 3.2.1.83); xyloglucanase (EC 3.2.1.151).
GH18	Pfam00704	chitinase (EC 3.2.1.14); endo-β-N-acetylglucosaminidase (EC 3.2.1.96); xylanase inhibitor; concanavalin B; narbonin.
GH20	Pfam00728	β-hexosaminidase (EC 3.2.1.52); lacto-N-biosidase (EC 3.2.1.140); β-1,6-N-acetylglucosaminidase) (EC 3.2.1.-); β-6-SO3-N-acetylglucosaminidase (EC 3.2.1.-).
GH23	cd00254	lysozyme type G (EC 3.2.1.17); peptidoglycan lyase (EC 4.2.2.-) also known in the literature as peptidoglycan lytic transglycosylase.
GH24	Pfam05838	lysozyme (EC 3.2.1.17).
GH25	Pfam01183	lysozyme (EC 3.2.1.17).
GH26	Pfam02156	β-mannanase (EC 3.2.1.78); β-1,3-xylanase (EC 3.2.1.32).
GH27	Pfam02065	α-galactosidase (EC 3.2.1.22); α-N-acetylgalactosaminidase (EC 3.2.1.49); isomalto-dextranase (EC 3.2.1.94); β-L-arabinopyranosidase (EC 3.2.1.88).
GH28	Pfam00295	polygalacturonase (EC 3.2.1.15); exo-polygalacturonase (EC 3.2.1.67); exo-polygalacturonosidase (EC 3.2.1.82); rhamnogalacturonase (EC 3.2.1.-); endo-xylogalacturonan hydrolase (EC 3.2.1.-); rhamnogalacturonan α-L-rhamnopyranohydrolase (EC 3.2.1.40).
GH29	Pfam01120	α-L-fucosidase (EC 3.2.1.51).
GH30	COG5520	glucosylceramidase (EC 3.2.1.45); β-1,6-glucanase (EC 3.2.1.75); β-xylosidase (EC 3.2.1.37); β-fucosidase (EC 3.2.1.38); β-glucosidase (3.2.1.21); endo-β-1,6-galactanase (EC:3.2.1.164).
GH31	Pfam01055	α-glucosidase (EC 3.2.1.20); α-1,3-glucosidase (EC 3.2.1.84); sucrase-isomaltase (EC 3.2.1.48) (EC 3.2.1.10); α-xylosidase (EC 3.2.1.-); α-glucan lyase (EC 4.2.2.13); isomaltosyltransferase (EC 2.4.1.-).
GH32	Pfam00251	invertase (EC 3.2.1.26); endo-inulinase (EC 3.2.1.7); β-2,6-fructan 6-levanbiohydrolase (EC 3.2.1.64); endo-levanase (EC 3.2.1.65); exo-inulinase (EC 3.2.1.80); fructan β-(2,1)-fructosidase/1-exohydrolase (EC 3.2.1.153); fructan β-(2,6)-fructosidase/6-exohydrolase (EC 3.2.1.154); sucrose:sucrose 1-fructosyltransferase (EC 2.4.1.99); fructan:fructan 1-fructosyltransferase (EC 2.4.1.100); sucrose:f…
GH35	Pfam01301	β-galactosidase (EC 3.2.1.23); exo-β-glucosaminidase (EC 3.2.1.165).
GH36	Pfam16874	α-galactosidase (EC 3.2.1.22); α-N-acetylgalactosaminidase (EC 3.2.1.49); stachyose synthase (EC 2.4.1.67); raffinose synthase (EC 2.4.1.82).
GH37	Pfam01204	α-trehalase (EC 3.2.1.28).
GH38	Pfam01074	α-mannosidase (EC 3.2.1.24) ; mannosyl-oligosaccharide α-1,3-1,6-mannosidase (EC 3.2.1.114); mannosyl-oligosaccharide α-1,3-mannosidase (EC 3.2.1.-).
GH39	self-built	α-L-iduronidase (EC 3.2.1.76); β-xylosidase (EC 3.2.1.37).
GH42	Pfam02449	β-galactosidase (EC 3.2.1.23).
GH43	Pfam04616	β-xylosidase (EC 3.2.1.37); β-1,3-xylosidase (EC 3.2.1.-); α-L-arabinofuranosidase (EC 3.2.1.55); arabinanase (EC 3.2.1.99); xylanase (EC 3.2.1.8); galactan 1,3-β-galactosidase (EC 3.2.1.145).
GH46	cd00978	chitosanase (EC 3.2.1.132).
GH51	Pfam06964	α-L-arabinofuranosidase (EC 3.2.1.55); endoglucanase (EC 3.2.1.4).
GH53	Pfam07745	endo-β-1,4-galactanase (EC 3.2.1.89).
GH55	self-built	exo-β-1,3-glucanase (EC 3.2.1.58); endo-β-1,3-glucanase (EC 3.2.1.39).
GH64	self-built	β-1,3-glucanase (EC 3.2.1.39).
GH65	Pfam03632	α-trehalase (EC 3.2.1.28); maltose phosphorylase (EC 2.4.1.8); trehalose phosphorylase (EC 2.4.1.64); kojibiose phosphorylase (EC 2.4.1.230); trehalose-6-phosphate phosphorylase (EC 2.4.1.-).
GH67	Pfam07488	α-glucuronidase (EC 3.2.1.139); xylan α-1,2-glucuronidase (EC 3.2.1.131).
GH73	Pfam01832	peptidoglycan hydrolase with endo-β-N-acetylglucosaminidase specificity (EC 3.2.1.-).
GH74	smart00602	endoglucanase (EC 3.2.1.4); oligoxyloglucan reducing end-specific cellobiohydrolase (EC 3.2.1.150); xyloglucanase (EC 3.2.1.151).
GH76	Pfam03663	α-1,6-mannanase (EC 3.2.1.101).
GH77	Pfam02446	amylomaltase or 4-α-glucanotransferase (EC 2.4.1.25).
GH78	Pfam05592	α-L-rhamnosidase (EC 3.2.1.40).
GH81	Pfam03639	endo-β-1,3-glucanase (EC 3.2.1.39).
GH85	Pfam03644	endo-β-N-acetylglucosaminidase (EC 3.2.1.96).
GH87	self-built	mycodextranase (EC 3.2.1.61); α-1,3-glucanase (EC 3.2.1.59).
GH88	Pfam07470	d-4,5 unsaturated β-glucuronyl hydrolase (EC 3.2.1.-).
GH94	COG3459	cellobiose phosphorylase (EC 2.4.1.20); cellodextrin phosphorylase (EC 2.4.1.49); chitobiose phosphorylase (EC 2.4.1.-); cyclic β-1,2-glucan synthase (EC 2.4.1.-).
GH95	self-built	α-1,2-L-fucosidase (EC 3.2.1.63); α-L-fucosidase (EC 3.2.1.51).
GH99	self-built	glycoprotein endo-α-1,2-mannosidase (EC 3.2.1.130).
GH105	Pfam07470	unsaturated rhamnogalacturonyl hydrolase (EC 3.2.1.-).
GH106	self-built	α-L-rhamnosidase (EC 3.2.1.40).
GH109	Pfam01408	α-N-acetylgalactosaminidase (EC 3.2.1.49).
GH112	Pfam09508	lacto-N-biose phosphorylase or galacto-N-biose phosphorylase (EC 2.4.1.211); D-galactosyl-1,4-L-rhamnose phosphorylase (EC 2.4.1.-).
GH114	Pfam03537	endo-α-1,4-polygalactosaminidase (EC 3.2.1.109).
GH115	Pfam15979	xylan α-1,2-glucuronidase (3.2.1.131); α-(4-O-methyl)-glucuronidase (3.2.1.-).
GH117	Pfam04616	α-1,3-L-neoagarooligosaccharide hydrolase (EC 3.2.1.-); α-1,3-L-neoagarobiase / neoagarobiose hydrolase (EC 3.2.1.-).
GH120	Pfam07602	β-xylosidase (EC 3.2.1.37).
GH125	Pfam06824	exo-α-1,6-mannosidase (EC 3.2.1.-).
GH127	N/A	β-L-arabinofuranosidase (EC 3.2.1.185).
GH128	N/A	β-1,3-glucanase (EC 3.2.1.39).
GH129	N/A	α-N-acetylgalactosaminidase (EC 3.2.1.49).
GH130	N/A	1-β-D-mannopyranosyl-4-D-glucopyranose:phosphate α-D-mannosyltransferase (EC 2.4.1.281); β-1,4-mannooligosaccharide phosphorylase (EC 2.4.1.319); β-1,2-mannobiose phosphorylase (EC 2.4.1.-); β-1,2-oligomannan phosphorylase (EC 2.4.1.-).
CE1	Pfam00756	acetyl xylan esterase (EC 3.1.1.72); cinnamoyl esterase (EC 3.1.1.-); feruloyl esterase (EC 3.1.1.73); carboxylesterase (EC 3.1.1.1); S-formylglutathione hydrolase (EC 3.1.2.12).
CE2	cd01831	acetyl xylan esterase (EC 3.1.1.72).
CE3	cd01833	acetyl xylan esterase (EC 3.1.1.72).
CE4	Pfam01522	acetyl xylan esterase (EC 3.1.1.72); chitin deacetylase (EC 3.5.1.41); chitooligosaccharide deacetylase (EC 3.5.1.-); peptidoglycan GlcNAc deacetylase (EC 3.5.1.-); peptidoglycan N-acetylmuramic acid deacetylase (EC 3.5.1.-).
CE5	Pfam01083	acetyl xylan esterase (EC 3.1.1.72); cutinase (EC 3.1.1.74).
CE6	Pfam03629	acetyl xylan esterase (EC 3.1.1.72).
CE7	Pfam05448	acetyl xylan esterase (EC 3.1.1.72); cephalosporin-C deacetylase (EC 3.1.1.41).
CE8	Pfam01095	pectin methylesterase (EC 3.1.1.11).
CE9	cd00854	N-acetylglucosamine 6-phosphate deacetylase (EC 3.5.1.25); N-acetylgalactosamine-6-phosphate deacetylase (EC 3.5.1.80).
CE10	COG0657	arylesterase (EC 3.1.1.-); carboxyl esterase (EC 3.1.1.3); acetylcholinesterase (EC 3.1.1.7); cholinesterase (EC 3.1.1.8); sterol esterase (EC 3.1.1.13); brefeldin A esterase (EC 3.1.1.-).
CE12	COG2755	pectin acetylesterase (EC 3.1.1.-); rhamnogalacturonan acetylesterase (EC 3.1.1.-); acetyl xylan esterase (EC 3.1.1.72).
CE13	Pfam03283	pectin acetylesterase (EC 3.1.1.-).
CE14	Pfam02585	N-acetyl-1-D-myo-inosityl-2-amino-2-deoxy-α-D-glucopyranoside deacetylase (EC 3.5.1.89); diacetylchitobiose deacetylase (EC 3.5.1.-); mycothiol S-conjugate amidase (EC 3.5.1.-).
CE15	self-built	4-O-methyl-glucuronoyl methylesterase (EC 3.1.1.-).
PL1	Pfam00544	pectate lyase (EC 4.2.2.2); exo-pectate lyase (EC 4.2.2.9); pectin lyase (EC 4.2.2.10).
PL3	Pfam12708	pectate lyase (EC 4.2.2.-)
PL6	self-built	alginate lyase (EC 4.2.2.3); chondroitinase B (EC 4.2.2.4).
PL9	Pfam14200	pectate lyase (EC 4.2.2.2); exopolygalacturonate lyase (EC 4.2.2.9); thiopeptidoglycan lyase (EC 4.2.2.-).
PL10	Pfam09492	pectate lyase (EC 4.2.2.2).
PL11	Pfam14099	rhamnogalacturonan lyase (EC 4.2.2.-); exo-unsaturated rhamnogalacturonan lyase (EC 4.2.2.-).
PL12	Pfam07940	heparin-sulfate lyase (EC 4.2.2.8).
PL21	Pfam07940	heparin lyase (EC 4.2.2.7); heparin-sulfate lyase (EC 4.2.2.8); acharan-sulfate lyase (EC 4.2.2.-).
GT1	COG1819	UDP-glucuronosyltransferase (EC 2.4.1.17); 2-hydroxyacylsphingosine 1-β-galactosyltransferase (EC 2.4.1.45); N-acylsphingosine galactosyltransferase (EC 2.4.1.47); flavonol 3-O-glucosyltransferase (EC 2.4.1.91); indole-3-acetate β-glucosyltransferase (EC 2.4.1.121); sterol glucosyltransferase (EC 2.4.1.173); ecdysteroid UDP-glucosyltransferase (EC 2.4.1.-); zeaxanthin glucosyltransferase (EC 2.4.…
GT2	Pfam00535	cellulose synthase (EC 2.4.1.12); chitin synthase (EC 2.4.1.16); dolichyl-phosphate β-D-mannosyltransferase (EC 2.4.1.83); dolichyl-phosphate β-glucosyltransferase (EC 2.4.1.117); N-acetylglucosaminyltransferase (EC 2.4.1.-); N-acetylgalactosaminyltransferase (EC 2.4.1.-); hyaluronan synthase (EC 2.4.1.212); chitin oligosaccharide synthase (EC 2.4.1.-); β-1,3-glucan synthase (EC 2.4.1.34); β-1,4-…
GT4	Pfam00534	sucrose synthase (EC 2.4.1.13); sucrose-phosphate synthase (EC 2.4.1.14); α-glucosyltransferase (EC 2.4.1.52); lipopolysaccharide N-acetylglucosaminyltransferase (EC 2.4.1.56); GDP-Man α-mannosyltransferase (EC 2.4.1.-); 1,2-diacylglycerol 3-glucosyltransferase (EC 2.4.1.157); diglucosyl diacylglycerol synthase (EC 2.4.1.208); digalactosyldiacylglycerol synthase (EC 2.4.1.141); trehalose phosphor…
GT5	cd03791	UDP-Glc: glycogen glucosyltransferase (EC 2.4.1.11); ADP-Glc: starch glucosyltransferase (EC 2.4.1.21); NDP-Glc: starch glucosyltransferase (EC 2.4.1.242); UDP-Glc: α-1,3-glucan synthase (EC 2.4.1.183) UDP-Glc: α-1,4-glucan synthase (EC 2.4.1.-).
GT7	Pfam02709	lactose synthase (EC 2.4.1.22); β-N-acetylglucosaminyl-glycopeptide β-1,4-galactosyltransferase (EC 2.4.1.38); N-acetyllactosamine synthase (EC 2.4.1.90); β-1,4-N-acetylglucosaminyltransferase (EC 2.4.1.-); xylosylprotein β-4-galactosyltransferase (EC 2.4.1.133).
GT8	Pfam01501	lipopolysaccharide α-1,3-galactosyltransferase (EC 2.4.1.44); UDP-Glc: (glucosyl)lipopolysaccharide α-1,2-glucosyltransferase (EC 2.4.1.-); lipopolysaccharide glucosyltransferase 1 (EC 2.4.1.58); glycogenin glucosyltransferase (EC 2.4.1.186); inositol 1-α-galactosyltransferase (galactinol synthase) (EC 2.4.1.123); homogalacturonan α-1,4-galacturonosyltransferase (EC 2.4.1.43); UDP-GlcA: xylan α-g…
GT9	Pfam01075	lipopolysaccharide N-acetylglucosaminyltransferase (EC 2.4.1.56); heptosyltransferase (EC 2.4.-.-).
GT10	Pfam00852	galactoside α-1,3/1,4-L-fucosyltransferase (EC 2.4.1.65); galactoside α-1,3-L-fucosyltransferase (EC 2.4.1.152); glycoprotein α-1,3-L-fucosyltransferase (EC 2.4.1.214).
GT11	Pfam01531	GDP-L-Fuc: galactoside α-1,2-L-fucosyltransferase (EC 2.4.1.69); GDP-L-Fuc: β-LacNac α-1,3-L-fucosyltransferase (EC 2.4.1.-).
GT12	Pfam00535	[N-acetylneuraminyl]-galactosylglucosylceramide N-acetylgalactosaminyltransferase (EC 2.4.1.92).
GT13	Pfam03071	α-1,3-mannosyl-glycoprotein β-1,2-N-acetylglucosaminyltransferase (EC 2.4.1.101).
GT14	Pfam02485	β-1,3-galactosyl-O-glycosyl-glycoprotein β-1,6-N-acetylglucosaminyltransferase (EC 2.4.1.102); N-acetyllactosaminide β-1,6-N-acetylglucosaminyltransferase (EC 2.4.1.150); protein O-β-xylosyltransferase (EC 2.4.2.26).
GT17	Pfam04724	β-1,4-mannosyl-glycoprotein β-1,4-N-acetylglucosaminyltransferase (EC 2.4.1.144).
GT19	Pfam02684	lipid-A-disaccharide synthase (EC 2.4.1.182).
GT22	Pfam03901	Dol-P-Man: Man6GlcNAc2-PP-Dol α-1,2-mannosyltransferase (EC 2.4.1.259); Dol-P-Man: Man8GlcNAc2-PP-Dol α-1,2-mannosyltransferase (EC 2.4.1.261); Dol-P-Man: Man2-GlcNAc-phosphatidylinositol α-1,2-mannosyltransferase (EC 2.4.1.-); Dol-P-Man: Man3-GlcNAc-phosphatidylinositol α-1,2-mannosyltransferase (EC 2.4.1.-).
GT23	self-built	N-acetyl-β-D-glucosaminide α-1,6-L-fucosyltransferase (EC 2.4.1.68).
GT26	Pfam03808	UDP-ManNAcA: β-N-acetyl mannosaminuronyltransferase (EC 2.4.1.-); UDP-ManNAc: β-N-acetyl-mannosaminyltransferase (EC 2.4.1.-); UDP-Glc: β-1,4-glucosyltransferase (EC 2.4.1.-).
GT27	cd02510	polypeptide α-N-acetylgalactosaminyltransferase (EC 2.4.1.41).
GT28	Pfam04101	1,2-diacylglycerol 3-β-galactosyltransferase (EC 2.4.1.46); 1,2-diacylglycerol 3-β-glucosyltransferase (EC 2.4.1.157); UDP-GlcNAc: Und-PP-MurAc-pentapeptide β-N-acetylglucosaminyltransferase (EC 2.4.1.227).
GT30	Pfam04413	CMP-β-KDO: α-3-deoxy-D-manno-octulosonic-acid (KDO) transferase (EC 2.4.99.-).
GT32	Pfam04488	α-1,6-mannosyltransferase (EC 2.4.1.-); α-1,4-N-acetylglucosaminyltransferase (EC 2.4.1.-); α-1,4-N-acetylgalactosaminyltransferase (EC 2.4.1.-).
GT35	Pfam00343	glycogen or starch phosphorylase (EC 2.4.1.1).
GT39	Pfam02366	Dol-P-Man: protein α-mannosyltransferase (EC 2.4.1.109).
GT45	Pfam00535	α-N-acteylglucosaminyltransferase (EC 2.4.1.-).
GT46	self-built	Currently uncharacterised.
GT51	Pfam00912	murein polymerase (EC 2.4.1.129).
GT56	Pfam07429	TDP-Fuc4NAc: lipid II Fuc4NAc transferase (EC 2.4.1.-)
GT60	Pfam11397	UDP-GlcNAc: polypeptide α-N-acetylglucosaminyltransferase (EC 2.4.1.-); UDP-GlcNAc: hydroxyproline polypeptide α-N-acetylglucosaminyltransferase (EC 2.4.1.-).
GT73	PRK09822	CMP-β-KDO: α-3-deoxy-D-manno-octulosonic-acid (KDO) transferase (EC 2.4.99.-).
GT76	Pfam04188	Dol-P-Man: α-1,6-mannosyltransferase (EC 2.4.1.-).
GT81	PRK13915	NDP-Glc: glucosyl-3-phosphoglycerate synthase (EC 2.4.1.-); NDP-Man: mannosyl-3-phosphoglycerate synthase (EC 2.4.1.-).
GT83	COG1807	undecaprenyl phosphate-α-L-Ara4N: 4-amino-4-deoxy-β-L-arabinosyltransferase (EC 2.4.2.-); dodecaprenyl phosphate-β-galacturonic acid: lipopolysaccharide core α-galacturonosyl transferase (EC 2.4.1.-).
GT87	Pfam09594	polyprenol-P-Man: α-1,2-mannosyltransferase (EC 2.4.1.-).
GT90	smart00672	UDP-Xyl: (mannosyl) glucuronoxylomannan/galactoxylomannan β-1,2-xylosyltransferase (EC 2.4.2.-).
GT92	Pfam01697	UDP-Gal: N-glycan core α-1,6-fucoside β-1,4-galactosyltransferase (EC 2.4.1.-); UDP-Gal: β-galactoside β-1,4-galactosyltransferase (EC 2.4.1.-).
GT94	Pfam06165	GDP-Man: GlcA-β-1,2-Man-α-1,3-Glc-β-1,4-Glc-α-1-PP-undecaprenol β-1,4-mannosyltransferase (2.4.1.251).
CBM2	Pfam00553	Modules of approx. 100 residues and which are found in a large number of bacterial enzymes. The cellulose-binding function has been demonstrated in many cases. Several of these modules have been shown to also bind chitin or xylan.
CBM3	Pfam00942	Modules of approx. 150 residues found in bacterial enzymes. The cellulose-binding function has been demonstrated in many cases. In one instance binding to chitin has been reported.
CBM4	Pfam02018	Modules of approx. 150 residues found in bacterial enzymes. Binding of these modules has been demonstrated with xylan, β-1,3-glucan, β-1,3-1,4-glucan, β-1,6-glucan and amorphous cellulose but not with crystalline cellulose.
CBM5	Pfam02839	Modules of approx. 60 residues found in bacterial enzymes. Chitin-binding described in several cases. Distantly related to the CBM12 family.
CBM6	Pfam03422	Modules of approx. 120 residues. The cellulose-binding function has been demonstrated in cellulose and β-1,4-xylan. Some of these modules also bind β-1,3-glucan, β-1,3-1,4-glucan, and β-1,4-glucan.
CBM9	Pfam06452	Modules of approx. 170 residues found so far only in xylanases. The cellulose-binding function has been demonstrated in one case.
CBM12	Pfam02839	Modules of approx. 40-60 residues. The majority of these modules is found among chitinases where the function is chitin-binding. Distantly related to the CBM5 family.
CBM13	Pfam00652	Modules of approx. 150 residues which always appear as a threefold internal repeat. These modules have been found in a number of other proteins of various functions including glycoside hydrolases and glycosyltransferases.
CBM16	Pfam02018	Carbohydrate-binding module 16. Binding to cellulose and glucomannan.
CBM20	Pfam00686	The granular starch-binding function has been demonstrated in several cases. Interact strongly with cyclodextrins. Often designated as starch-binding domains (SBD).
CBM21	Pfam03370	Modules of approx. 100 residues. The granular starch-binding function has been demonstrated in one case. Sometimes designated as starch-binding domains (SBD).
CBM22	Pfam02018	A xylan binding function has been demonstrated in several cases and affinity with mixed β-1,3/β-1,4-glucans in one. In several cases a thermostabilizing effect has also been seen.
CBM23	Pfam03425	Mannan-binding function demonstrated in one case.
CBM26	Pfam16738	Starch-binding function demonstrated in two cases.
CBM27	Pfam09212	Mannan-binding function demonstrated in two cases
CBM28	Pfam03424	The module from the endo-1,4-glucanase binds to non-crystalline cellulose, cellooligosaccharides, and β-(1,3)(1,4)-glucans.
CBM30	Pfam02927	Binding to cellulose has been demonstrated for the N-terminal module of Fibrobacter succinogenes CelF.
CBM32	Pfam00754	Binding to galactose, lactose, polygalacturonic acid, LacNAc (β-D-galactosyl-1,4-β-D-N-acetylglucosamine).
CBM34	cd02857	Modules of approx. 120 residues. Granular starch-binding function in α-amylase.
CBM35	Pfam03422	Modules of approx. 130 residues. A module that is conserved in xylan-degrading enzymes binds to xylan and the interaction is calcium dependent, while a module from a mannanase binds to decorated soluble mannans and mannooligosaccharides.
CBM36	Pfam03422	Modules of approx. 120-130 residues displaying structural similarities to CBM6 modules. The only CBM36 currently characterised is from xylanase 43A, shows calcium-dependent binding of xylans and xylooligosaccharides. X-ray crystallography shows that there is a direct interaction between calcium and ligand.
CBM37	smart00060	Modules of approx. 100 residues, conserved in numerous polysaccharide-degrading enzymes and other proteins. Several members of CBM37 have been shown to exhibit rather broad binding specificity to xylan, chitin, microcrystalline and phosphoric-acid swollen cellulose, as well as more heterogeneous substrates, such as alfalfa cell walls, banana stem and wheat straw.
CBM39	self-built	Modules generally found at the N-terminus of a GH16 module (itself frequently lacking a catalytic machinery) and more seldomly in isolation. The β-1,3-glucan binding function has been demonstrated, along with binding to lipopolysaccharide and lipoteichoic acid.
CBM40	Pfam02973	Modules of approx. 200 residues, found at the N-terminus of GH33 sialidases. Can also be found inserted in the β-propeller of GH33 sialidases. The sialic acid binding function has been demonstrated for the N-terminal CBM40.
CBM41	Pfam03714	Modules of approx. 100 residues found in primarily in bacterial pullulanases. The N-terminal module from Pul13 has been shown to bind to the α-glucans amylose, amylopectin, pullulan, and oligosaccharide fragments derived from these polysaccharides.
CBM42	Pfam05270	Modules of approx. 160 residues found mostly at the C-terminus of GH54 catalytic domains. Binding to arabinofuranose (present in arabinoxylan) has been demonstrated.
CBM46	Pfam03442	Modules of approx. 100 residues, found at the C-terminus of several GH5 cellulases. Cellulose-binding function demonstrated in one case.
CBM47	Pfam00754	Modules of approx 150 residues. Fucose-binding activity demonstrated.
CBM48	Pfam02922	Modules of approx. 100 residues with glycogen-binding function, appended to GH13 modules. Also found in the β subunit (glycogen-binding) of AMP-activated protein kinases (AMPK).
CBM50	Pfam01476	Modules of approx. 50 residues found attached to various enzymes from families GH18, GH19, GH23, GH24, GH25 and GH73, i.e. enzymes cleaving either chitin or peptidoglycan. Binding to chitopentaose demonstrated in chitinase A. CBM50 modules are also found in a multitude of other enzymes targeting the petidoglycan such as peptidases and amidases.
CBM51	Pfam08305	Modules of approx. 150 residues found attached to various enzymes from families GH2, GH27, GH31, GH95, GH98 and GH101. Binding to galactose and to blood group A/B-antigens demonstrated in GH95/CBM51 and GH98/CBM51 respectively.
CBM56	self-built	β-1,3-glucan binding function.
CBM57	Pfam11721	Related domains attached to various glycosidases.
CBM59	self-built	Binding to mannan, xylan, and cellulose demonstrated for the CBM59 of ManF-X10 xylanase.
CBM61	self-built	Modules of approx. 150 residues found appended to GH16, GH30, GH31, GH43, GH53 and GH66 catalytic domains. A β-1,4-galactan binding function has been demonstrated for a GH53 galactanase.
CBM65	N/A	CBM65A and CBM65B, derived from endoglucanase EcCel5A, bind to a range of β-glucans but, uniquely, display significant preference for xyloglucan.
CBM66	N/A	The CBM66 module, derived from exo-acting β-fructosidase SacC, targets the terminal fructoside residue of fructans.
CBM67	N/A	L-rhamnose binding activity and 3-D structure of the CBM67 of α-L-rhamnosidase (SaRha78A).
AA3	N/A	cellobiose dehydrogenase (EC 1.1.99.18); glucose 1-oxidase (EC 1.1.3.4); aryl alcohol oxidase (EC 1.1.3.7); alcohol oxidase (EC 1.1.3.13); pyranose oxidase (EC 1.1.3.10).
AA6	N/A	1,4-benzoquinone reductase (EC. 1.6.5.6).
cohesin	Pfam00963	The cohesin-dockerin interaction is the crucial interaction for complex formation in the cellulosome.
SLH	Pfam00395	S-layer homology domain, anchoring cellulosome onto the bacterial cell surfaces.
aDomain: CDD signature domain model if any [104, 105], otherwise the self-built model used as previously described.

## Sheet: Enolase genes
Enolase and genes involved in the Methylglyoxyl Shunt pathway in Butyrivibrio and Pseudobutyrivibrio genomes.
	Strain	eno (N-/C- domains)	eno PCR Test	F & R eno primer alignment	Methylglyoxal synthase	Glyoxalase I	Glyoxalase II	D-Lactate dehydrogenase
Cluster 3	MD2001a	+	+	+	mgsA1, mgsA2	gloA	gloB1, gloB2	ldhD
	AB2020a	+	+	+	mgsA1, mgsA2	gloA	gloB1, gloB2	ldhD
	FE2007	+	+	+	mgsA1, mgsA2	-	gloB1, gloB2	ldhD
	ND3005	+	+	+	mgsA1, mgsA2	gloA	gloB1, gloB2	ldhD
	YRB2005a	+	+	+	mgsA1, mgsA2	-	gloB1, gloB2	ldhD
	WTE3004a	+	+	+	mgsA1, mgsA2	gloA	gloB1, gloB2	ldhD
	MC2013	-	-	-	mgsA1	-	gloB	ldhD
	NC3005	+	-	-	mgsA1, mgsA2	-	gloB	ldhD
Cluster 2	AE3006	-	-	-	mgsA1, mgsA2, mgsA3	gloA	gloB	ldhD
	MB2005	-	-	-	mgsA1, mgsA2, mgsA3	gloA	gloB	ldhD
	WCD3002	-	-	-	mgsA1, mgsA2	-	gloB	ldhD
	AD3002	-	-	-	mgsA1, mgsA2, mgsA3	gloA	gloB1, gloB2	ldhD
	WCD2001	+	-	-	mgsA1, mgsA2	gloA	gloB1, gloB2	ldhD
	VCD2006	+	-	-	mgsA1, mgsA2	gloA	gloB1, gloB2	ldhD
	AE3004	-	-	-	mgsA1, mgsA2	gloA	gloB	ldhD
	LC3010a	-	-	-	mgsA1, mgsA2	-	gloB1, gloB2, gloB3	ldhD
	AC2005a	+	-	-	mgsA1, mgsA2, mgsA3	gloA	gloB1, gloB2, gloB3, gloB4	ldhD
	FC2001a	+	+	+	mgsA1, mgsA2	gloA	gloB1, gloB2	ldhD
	XPD2002	+	+	+	mgsA1, mgsA2	gloA	gloB1, gloB2	ldhD
Cluster 1	AE2015a	+	-	-	mgsA1, mgsA2	gloA	gloB	ldhD
	VCB2006	-	-	-	mgsA1, mgsA2	gloA	gloB	ldhD
	XBB1001	-	-	-	mgsA1, mgsA2	gloA	gloB1, gloB2	ldhD
	AE3009a	-	-	-	mgsA1, mgsA2	gloA1, gloA2	gloB1, gloB2	ldhD
	XPD2006	-	-	-	mgsA1, mgsA2	gloA	gloB	ldhD
	VCB2001	-	-	-	mgsA1, mgsA2	gloA	gloB	ldhD
	FCS006	-	-	-	mgsA1, mgsA2, mgsA3	gloA1, gloA2	gloB	ldhD
	NC2007	-	-	-	mgsA1, mgsA2	gloA1, gloA2	gloB	ldhD
	FCS014a	-	-	-	mgsA1, mgsA2	-	gloB	ldhD
	AE2032a	-	-	-	mgsA1	gloA1, gloA2	gloB	ldhD
	MB2003	-	-	-	mgsA1, mgsA2	gloA	gloB	ldhD
	B316	-	-	-	mgsA1, mgsA2	gloA	gloB	ldhD
Pseudobutyrivibrio
MA3014a		-	-	-	mgsA1	gloA1, gloA2	gloB	ldhD
+, presence of enolase gene or positive screen for eno PCR. -, absence of enolase gene or negative screen for eno PCR. a lactate producing strains. Functional identifiers of eno include: EC 4.2.1.11, COG0148, KOG2670, and K01689, N-terminus domain (Pfam03952) and C-terminus domain (Pfam00113). Functional domains used to identify each gene of the Methylglyoxyl shunt pathway include: Methylglyoxal …

## Sheet: References
Number	Reference
104	Yin Y, Mao X, Yang J, Chen X, Mao F, Xu Y. 2012. dbCAN: a web resource for automated carbohydrate-active enzyme annotation. Nucleic Acids Research 40:W445-W451.
105	Marchler-Bauer A, Zheng C, Chitsaz F, Derbyshire MK, Geer LY, Geer RC, Gonzales NR, Gwadz M, Hurwitz DI, Lanczycki CJ. 2012. CDD: conserved domains and protein three-dimensional structure. Nucleic Acids Research 41:D348–D352.
106	Cantarel BL, Coutinho PM, Rancurel C, Bernard T, Lombard V, Henrissat B. 2009. The Carbohydrate-Active EnZymes database (CAZy): an expert resource for glycogenomics. Nucleic Acids Research 37:D233-D238.
107	Finn RD, Bateman A, Clements J, Coggill P, Eberhardt RY, Eddy SR, Heger A, Hetherington K, Holm L, Mistry J. 2013. Pfam: the protein families database. Nucleic Acids Research 42:D222-D230.
108	Rose PW, Bi C, Bluhm WF, Christie CH, Dimitropoulos D, Dutta S, Green RK, Goodsell DS, Prlić A, Quesada M. 2013. The RCSB Protein Data Bank: new resources for research and education. Nucleic Acids Research 41:D475-D482.
